# Supplementary material for: Effects of Long-Term Exposure to an Electronic Containment System on the Behaviour and Welfare of Domestic Cats
Source: PLoS One. 2016 Sep 7;11(9):e0162073. doi: 10.1371/journal.pone.0162073 (PMC5014424; doi:10.1371/journal.pone.0162073)
Supplement: S7 File — (XLSX) [file pone.0162073.s007.xlsx]

## Sheet: UF test phase one
			Phase 1
Cat Name	Treatment	Group	GTSD	GTSF	TUD	TUF	SGD	SGF	SSRGF	HSF	STF	LLF	YF	MF	PUD	GNV1	P1	X1	NV1	Y1	TOS	Z1
Bella	AF	1	0	0	0	0	0	0	0	0	0	0	0	1	0	120	120	0	120	0	120	0
Chocolate	AF	1	0	0	0	0	0	0	0	1	0	0	0	0	0	117.64	118.28	0.64	117	1.28	118.28	0
Genie	AF	1	0	0	0	0	0	0	0	0	0	0	0	0	0	101.64	122.4	20.76	99.32	23.08	102.96	19.44
Dillon	AF	1	20.12	3	0	0	0	0	0	0	0	0	0	1	0	0	119.44	119.44	0	119.44	0	119.44
Muffin	AF	1	1.08	1	2.08	1	0	0	0	0	0	0	0	1	0	0	3.6	3.6	0	3.6	0	3.6
Teddy	AF	1	0.96	1	2.12	1	0	0	0	0	0	0	0	1	0	0	2.88	2.88	0	2.88	0	2.88
Cozy	AF	1	12.88	4	0.2	1	1.28	1	0	1	0	2	0	0	0	0	34.28	34.28	0	34.28	0	34.28
Kai	AF	1	3.52	3	0	0	0	0	0	1	0	0	0	0	0	3.16	24.68	21.52	2.72	21.96	3.96	20.72
Mungojerrie	AF	1	0	0	0	0	0	0	0	0	0	0	0	0	0	125.6	125.6	0	125.6	0	125.6	0
Rumpel	AF	1	2.2	2	0	0	0	0	0	0	0	0	0	0	0	113.6	123.44	9.84	112.16	11.28	113.84	9.6
Teaser	AF	1	0	0	0	0	0	0	0	0	0	0	0	0	0	126.08	126.08	0	126.08	0	126.08	0
Roo	AF	1	0	0	2.84	1	0	0	0	0	0	0	0	0	0	0	3.76	3.76	0	3.76	0	3.76
Tilly	AF	1	0	0	1.64	1	0	0	0	0	0	0	0	1	0	102.92	117.72	14.8	92.44	25.28	89.92	27.8
Katinka	AF	1	0	0	0.56	1	0	0	0	0	0	0	0	0	0	6.64	7.8	1.16	6.88	0.92	7.24	0.56
Albert	AF	1	2.28	2	0	0	0	0	0	0	0	0	0	0	0	0	118.44	118.44	0	118.44	0	118.44
George	AF	1	4.76	1	0	0	0	0	0	0	0	0	0	0	0	3.52	11.2	7.68	3.2	8	3.6	7.6
Scallywag	AF	1	4.36	3	0	0	0	0	0	0	0	0	0	0	0	99.95	119.68	19.73	99.03	20.65	100.24	19.44
Gus	AF	1	1.68	1	0	0	0	0	0	0	0	0	0	0	0	72	76.24	4.24	70.32	5.92	61.88	14.36
Jaz	AF	1	0.96	1	4.16	1	0	0	0	0	0	0	0	0	0	0	4.16	4.16	0	4.16	0	4.16
Aleks	AF	1	3.44	1	5.08	1	0	0	0	0	0	0	0	0	0	2.64	11.13	8.49	2.48	8.65	4.24	6.89
Mischka	C	2	5.4	4	0	0	41.44	4	0	0	0	2	0	0	0	0	118.68	118.68	0	118.68	0	118.68
Stig	C	2	3.4	2	0	0	14.28	1	0	2	0	4	2	0	0	78.4	121.92	43.52	0	121.92	0	121.92
Cat	C	2	0	0	1.24	1	0	0	0	1	0	0	0	0	0	115.72	119	3.28	112.56	6.44	110.88	8.12
Cleo	C	2	9.4	7	12.92	1	3	1	1	1	0	3	0	0	0	11.8	123.07	111.27	9.24	113.83	10.28	112.79
Lily	C	2	1.96	4	6.92	2	0	0	0	0	0	0	0	0	0	25.6	44.92	19.32	20.8	24.12	22.04	22.88
Oliver	C	2	2.64	1	0	0	0	0	0	0	0	0	0	0	0	4.16	9.64	5.48	4.32	5.32	5.4	4.24
Bess	C	2	3.2	1	0.64	1	21.88	3	0	0	0	0	1	0	0	0	117.64	117.64	0	117.64	0	117.64
Charlie	C	2	14.24	3	0	0	41.04	4	0	0	0	3	2	0	0	16.56	119.08	102.52	12.4	106.68	12.4	106.68
Bonnie	C	2	19.68	4	4.96	2	0	0	0	1	0	4	0	0	0	65.92	117.88	51.96	56.4	61.48	56.72	61.16
Ozz	C	2	0	0	0	0	53.92	4	0	1	0	8	1	0	0	0	118.52	118.52	0	118.52	0	118.52
Archie	C	2	0	0	0	0	0	0	0	0	0	0	0	0	0	121.64	121.64	0	121.64	0	121.64	0
Sammy	C	2	4.52	1	0	0	0	0	0	0	0	0	0	0	0	29.88	120.6	90.72	29.88	90.72	30.72	89.88
Blackberry	C	2	6.84	4	6.2	1	0	0	1	0	0	1	0	0	0	40.16	130.6	90.44	26.44	104.16	0	130.6
Thistle	C	2	3.16	2	0	0	0	0	0	0	0	0	0	0	0	0	7.28	7.28	0	7.28	0	7.28
Maisie	C	2	9.04	5	4.12	1	0	0	0	1	0	3	0	0	0	23.36	62.94	39.58	8.16	54.78	8.56	54.38
Nelson	C	2	1.6	2	0	0	0	0	0	0	0	0	0	0	0	108.6	119.04	10.44	107.16	11.88	119.04	0
Delilah	C	2	15.2	5	9.64	3	0	0	0	0	0	0	0	0	0	33.28	63.44	30.16	32.16	31.28	34.84	28.6
Gobby	C	2	1.04	2	0	0	0	0	0	0	0	2	0	0	0	10.84	15.48	4.64	10.84	4.64	11.36	4.12
Pie	C	2	7.04	5	0	0	0	0	0	0	0	0	0	0	0	2.28	117.28	115	2.04	115.24	13.2	104.08
Cat Name	Treatment	Group	GTSD	GTSF	TUD					HSF		LLF
Bella	AF	1	#DIV/0!	#DIV/0!	#DIV/0!					#DIV/0!		#DIV/0!
Chocolate	AF	1	0	0	#DIV/0!					0.78125		0
Genie	AF	1	0	0	0					0		0
Dillon	AF	1	0.168453	0.0251172	0					0		0
Muffin	AF	1	0.3	0.277778	0.577778					0		0
Teddy	AF	1	0.333333	0.347222	0.736111					0		0
Cozy	AF	1	0.375729	0.116686	0.00583431					0.0291715		0.0583431
Kai	AF	1	0.163569	0.139405	0					0.0455373		0
Mungojerrie	AF	1	#DIV/0!	#DIV/0!	#DIV/0!					#DIV/0!		#DIV/0!
Rumpel	AF	1	0.223577	0.203252	0					0		0
Teaser	AF	1	#DIV/0!	#DIV/0!	#DIV/0!					#DIV/0!		#DIV/0!
Roo	AF	1	0	0	0.755319					0		0
Tilly	AF	1	0	0	0.0589928					0		0
Katinka	AF	1	0	0	1					0		0
Albert	AF	1	0.0192503	0.0168862	0					0		0
George	AF	1	0.619792	0.130208	0					0		0
Scallywag	AF	1	0.220983	0.152053	0					0		0
Gus	AF	1	0.396226	0.235849	0					0		0
Jaz	AF	1	0.230769	0.240385	1					0		0
Aleks	AF	1	0.405183	0.117786	0.7373					0		0
Mischka	C	2	0.0455005	0.0337041	0					0		0.016852
Stig	C	2	0.078125	0.0459559	0					0.0164042		0.0328084
Cat	C	2	0	0	0.152709					0.15528		0
Cleo	C	2	0.0844792	0.06291	0.114549					0.00878503		0.0263551
Lily	C	2	0.101449	0.207039	0.302448					0		0
Oliver	C	2	0.481752	0.182482	0					0		0
Bess	C	2	0.0272016	0.00850051	0.00544033					0		0
Charlie	C	2	0.1389	0.0292626	0					0		0.0281215
Bonnie	C	2	0.378753	0.0769823	0.0810988					0.0162655		0.0650618
Ozz	C	2	0	0	0					0.00843739		0.0674992
Archie	C	2	#DIV/0!	#DIV/0!	#DIV/0!					#DIV/0!		#DIV/0!
Sammy	C	2	0.0498236	0.0110229	0					0		0
Blackberry	C	2	0.0756303	0.0442282	0.0474732					0		0.00960061
Thistle	C	2	0.434066	0.274725	0					0		0
Maisie	C	2	0.228398	0.126326	0.0757631					0.0182548		0.0547645
Nelson	C	2	0.153257	0.191571	#DIV/0!					0		0
Delilah	C	2	0.503979	0.165782	0.337063					0		0
Gobby	C	2	0.224138	0.431034	0					0		0.431034
Pie	C	2	0.0612174	0.0434783	0					0		0
Cat Name	Treatment	Group
Bella	AF	1
Chocolate	AF	1	0	0		0.78125	0
Genie	AF	1	0	0	0	0	0
Dillon	AF	1	0.168453	0.0251172	0	0	0
Muffin	AF	1	0.3	0.277778	0.577778	0	0
Teddy	AF	1	0.333333	0.347222	0.736111	0	0
Cozy	AF	1	0.375729	0.116686	0.00583431	0.0291715	0.0583431
Kai	AF	1	0.163569	0.139405	0	0.0455373	0
Mungojerrie	AF	1
Rumpel	AF	1	0.223577	0.203252	0	0	0
Teaser	AF	1
Roo	AF	1	0	0	0.755319	0	0
Tilly	AF	1	0	0	0.0589928	0	0
Katinka	AF	1	0	0	1	0	0
Albert	AF	1	0.0192503	0.0168862	0	0	0
George	AF	1	0.619792	0.130208	0	0	0
Scallywag	AF	1	0.220983	0.152053	0	0	0
Gus	AF	1	0.396226	0.235849	0	0	0
Jaz	AF	1	0.230769	0.240385	1	0	0
Aleks	AF	1	0.405183	0.117786	0.7373	0	0
Mischka	C	2	0.0455005	0.0337041	0	0	0.016852
Stig	C	2	0.078125	0.0459559	0	0.0164042	0.0328084
Cat	C	2	0	0	0.152709	0.15528	0
Cleo	C	2	0.0844792	0.06291	0.114549	0.00878503	0.0263551
Lily	C	2	0.101449	0.207039	0.302448	0	0
Oliver	C	2	0.481752	0.182482	0	0	0
Bess	C	2	0.0272016	0.00850051	0.00544033	0	0
Charlie	C	2	0.1389	0.0292626	0	0	0.0281215
Bonnie	C	2	0.378753	0.0769823	0.0810988	0.0162655	0.0650618
Ozz	C	2	0	0	0	0.00843739	0.0674992
Archie	C	2
Sammy	C	2	0.0498236	0.0110229	0	0	0
Blackberry	C	2	0.0756303	0.0442282	0.0474732	0	0.00960061
Thistle	C	2	0.434066	0.274725	0	0	0
Maisie	C	2	0.228398	0.126326	0.0757631	0.0182548	0.0547645
Nelson	C	2	0.153257	0.191571		0	0
Delilah	C	2	0.503979	0.165782	0.337063	0	0
Gobby	C	2	0.224138	0.431034	0	0	0.431034
Pie	C	2	0.0612174	0.0434783	0	0	0

## Sheet: UF test phase two
Cat Name	Treatment	Group	GTSD	GTSF	SSD	SSF	RSD	RSF	IISF	BSF	HBSF	KSD	CSD	TUD	TUF	SGD	SGF	SSRGF	HSF	STF	LLF	YF	MF	PUD	GNV2	P2	X2	NV2	Y2	TOS2	Z2
Bella	AF	1	5.32	1	4.24	1	0	0	0	0	0	0	0	5.88	1	0	0	0	0	0	0	0	5	0	104.68	116.44	11.76	109	7.44	110.56	5.88
Chocolate	AF	1	0	0	0	0	0	0	0	0	0	0	0	0	0	0	0	0	0	0	0	0	2	0	118.84	118.84	0	118.84	0	118.84	0
Genie	AF	1	24.8	4	3.24	2	5.12	3	0	0	0	0	0	17.32	2	0	0	1	1	0	3	0	0	0	38.4	113.88	75.48	49.28	64.6	49.52	64.36
Dillon	AF	1	0	0	0	0	0	0	0	0	0	0	0	0	0	0	0	0	0	0	0	0	0	0	0	113.12	113.12	0	113.12	0	113.12
Muffin	AF	1	72.72	8	52.76	7	8	5	1	0	0	0	4.2	9.92	2	0	0	0	1	0	0	0	1	0	3.12	118.88	115.76	0.96	117.92	1.64	117.24
Teddy	AF	1	29.36	8	16.32	4	0.76	2	0	0	0	0	0	26.32	3	0	0	0	0	0	0	0	0	0	39.72	120.36	80.64	24.88	95.48	43.24	77.12
Cozy	AF	1	82.16	7	39.84	7	21.16	7	1	0	0	0	25.68	97.87	2	0	0	0	0	0	1	0	0	53.24	0	124.04	124.04	0	124.04	0	124.04
Kai	AF	1	56.72	10	4.24	2	29.96	8	0	2	0	0	17.52	73.56	5	0	0	0	0	0	0	0	0	10.96	3.8	120.08	116.28	0	120.08	0	120.08
Mungojerrie	AF	1	0	0	0	0	0	0	0	0	0	0	0	0	0	0	0	0	0	0	0	0	0	0	115.04	115.04	0	115.04	0	115.04	0
Rumpel	AF	1	0	0	0	0	0	0	0	0	0	0	0	0	0	0	0	0	0	0	0	0	0	0	113.6	113.6	0	113.6	0	113.6	0
Teaser	AF	1	0	0	0	0	0	0	0	0	0	0	0	0	0	0	0	0	0	0	0	0	0	0	117.72	117.72	0	117.72	0	117.72	0
Roo	AF	1	15.88	4	7.12	1	0.68	1	1	0	0	0	0	8.28	2	0	0	0	0	0	1	0	0	0	0	115.68	115.68	0	115.68	0	115.68
Tilly	AF	1	0	0	0	0	0	0	0	0	0	0	0	0	0	0	0	0	0	0	0	0	0	0	117.24	117.24	0	117.24	0	117.24	0
Katinka	AF	1	4.04	4	5.72	2	0	0	3	0	0	0	0	17.44	2	0	0	0	0	0	0	0	0	0	45.96	117.6	71.64	44.4	73.2	49.6	68
Albert	AF	1	5	2	0	0	0	0	0	0	0	0	0	0	0	0	0	0	0	0	0	0	3	0	76.76	124.4	47.64	76.28	48.12	75.64	48.76
George	AF	1	14.32	8	7.12	3	0.48	2	0	0	0	0	0	18.24	7	0	0	1	0	0	0	0	0	0	43.12	116.8	73.68	33.04	83.76	33.08	83.72
Scallywag	AF	1	4.84	2	7.04	1	0	0	0	0	0	0	0	52.12	3	0	0	0	1	0	0	0	0	0	92.64	119.04	26.4	90.2	28.84	66.92	52.12
Gus	AF	1	7.68	3	12.44	3	5.4	2	1	0	0	0	0	41.16	4	0	0	0	1	0	0	0	1	0	48.28	115.64	67.36	47.12	68.52	49.24	66.4
Jaz	AF	1	0.72	1	0	0	0	0	0	0	0	0	0	16.88	1	0	0	0	0	0	0	0	1	0	79.28	96.88	17.6	76.92	19.96	76.32	20.56
Aleks	AF	1	18.4	4	46.52	1	0	0	0	0	0	0	0	15.6	1	1.12	1	0	1	0	2	0	0	0	25.52	120.84	95.32	25.36	95.48	27.48	93.36
Mischka	C	2	40.8	5	0	0	0	0	0	0	0	0	0	0	0	4.68	1	0	0	0	1	0	0	0	0	117.12	117.12	0	117.12	0	117.12
Stig	C	2	18.68	8	0	0	0	0	0	0	0	0	0	0	0	21.8	5	1	1	0	4	0	1	0	0	113.6	113.6	0	113.6	0	113.6
Cat	C	2	30.2	10	4.84	3	1.84	2	2	0	0	0	42.92	14.88	2	0	0	0	0	1	0	0	0	0	1.52	116.08	114.56	1.68	114.4	1.84	114.24
Cleo	C	2	14.88	12	3.4	2	2.52	5	5	0	0	0	0	94.92	3	0	0	0	0	0	0	0	0	0	0	107.77	107.77	0	107.77	0	107.77
Lily	C	2	13.64	13	1.36	1	14.04	13	0	0	0	0	0	77.36	4	0	0	0	2	0	0	0	0	0	40.4	121.32	80.92	34.52	86.8	33.2	88.12
Oliver	C	2	16.16	7	39.56	4	0	0	0	0	0	0	0	22.04	4	0	0	0	1	0	0	0	0	0	4.32	118.56	114.24	0	118.56	4.12	114.44
Bess	C	2	27.64	5	0	0	0	0	0	0	0	0	0	0	0	37.72	3	0	0	0	6	0	0	0	0	111.04	111.04	0	111.04	0	111.04
Charlie	C	2	0	0	0	0	0	0	0	0	0	0	0	0	0	0	0	0	0	0	0	0	0	0	112.52	112.52	0	112.52	0	112.52	0
Bonnie	C	2	0	0	0	0	0	0	0	0	0	0	0	0	0	0	0	0	0	0	0	0	0	0	117.68	117.68	0	117.68	0	117.68	0
Ozz	C	2	0	0	0	0	0	0	0	0	0	0	0	0	0	83.8	5	0	0	0	2	0	0	0	0	115.44	115.44	0	115.44	0	115.44
Archie	C	2	1.52	2	0	0	0	0	1	0	0	0	0	16.48	2	0	0	0	0	0	0	0	0	0	98.08	114.32	16.24	51.36	62.96	97.84	16.48
Sammy	C	2	16.52	4	8.2	3	1.48	2	1	0	0	0	0	16.36	2	60.8	3	0	0	0	4	0	0	0	0	122.84	122.84	0	122.84	0	122.84
Blackberry	C	2	0	0	0	0	0	0	0	0	0	0	0	0	0	7.96	1	0	0	0	0	0	0	0	106.16	106.72	0.56	88.36	18.36	74.8	31.92
Thistle	C	2	23.04	11	0	0	0	0	0	0	0	0	0	22.76	2	0	0	0	0	0	1	0	0	0	1.88	117.6	115.72	0	117.6	27.16	90.44
Maisie	C	2	6.36	4	0	0	0.72	1	1	0	0	0	0	9	2	0	0	0	0	0	1	0	0	0	83.6	115.12	31.52	79.36	35.76	78.2	36.92
Nelson	C	2	8	2	0	0	0	0	0	0	0	0	0	0	0	4.96	1	0	0	0	0	0	0	0	64.52	117.36	52.84	63.84	53.52	117.36	0
Delilah	C	2	8.6	3	4	2	1.16	2	1	0	0	0	0	14	2	0	0	0	2	0	0	0	0	0	76.32	110.52	34.2	74.88	35.64	75.64	34.88
Gobby	C	2	0.04	1	0	0	0	0	0	0	0	0	0	0	0	0	0	0	0	0	2	0	0	0	104.92	117.48	12.56	104.6	12.88	104.28	13.2
Pie	C	2	12.48	5	3.64	1	30.92	7	0	0	0	0	0	73	2	0	0	0	5	0	0	0	0	0	0	120.52	120.52	0	120.52	0	120.52
Cat Name	Treatment	Group	GTSD	GTSF	SSD	SSF	RSD	RSF	IISF					TUD		SGD			HSF		LLF
Bella	AF	1	0.452381	0.085034	0.569892	0.134409	0	0	0					1		0			0		0
Chocolate	AF	1	#DIV/0!	#DIV/0!	#DIV/0!	#DIV/0!	#DIV/0!	#DIV/0!	#DIV/0!					#DIV/0!		#DIV/0!			#DIV/0!		#DIV/0!
Genie	AF	1	0.328564	0.0529942	0.0501548	0.0309598	0.079257	0.0464396	0					0.269111		0			0.0154799		0.0464396
Dillon	AF	1	0	0	0	0	0	0	0					0		0			0		0
Muffin	AF	1	0.628196	0.0691085	0.447422	0.0593623	0.0678426	0.0424016	0.00848033					0.0846128		0			0.00848033		0
Teddy	AF	1	0.364087	0.0992063	0.170926	0.0418936	0.00795978	0.0209468	0					0.341286		0			0		0
Cozy	AF	1	0.662367	0.0564334	0.321187	0.0564334	0.17059	0.0564334	0.00806192					0.78902		0			0		0.00806192
Kai	AF	1	0.487788	0.0859993	0.0353098	0.0166556	0.2495	0.0666223	0					0.612592		0			0		0
Mungojerrie	AF	1	#DIV/0!	#DIV/0!	#DIV/0!	#DIV/0!	#DIV/0!	#DIV/0!	#DIV/0!					#DIV/0!		#DIV/0!			#DIV/0!		#DIV/0!
Rumpel	AF	1	#DIV/0!	#DIV/0!	#DIV/0!	#DIV/0!	#DIV/0!	#DIV/0!	#DIV/0!					#DIV/0!		#DIV/0!			#DIV/0!		#DIV/0!
Teaser	AF	1	#DIV/0!	#DIV/0!	#DIV/0!	#DIV/0!	#DIV/0!	#DIV/0!	#DIV/0!					#DIV/0!		#DIV/0!			#DIV/0!		#DIV/0!
Roo	AF	1	0.137275	0.0345781	0.0615491	0.00864454	0.00587828	0.00864454	0.00864454					0.0715768		0			0		0.00864454
Tilly	AF	1	#DIV/0!	#DIV/0!	#DIV/0!	#DIV/0!	#DIV/0!	#DIV/0!	#DIV/0!					#DIV/0!		#DIV/0!			#DIV/0!		#DIV/0!
Katinka	AF	1	0.0563931	0.0558347	0.0781421	0.0273224	0	0	0.0409836					0.256471		0			0		0
Albert	AF	1	0.104954	0.0419815	0	0	0	0	0					0		0			0		0
George	AF	1	0.194354	0.108578	0.0850048	0.0358166	0.00573066	0.0238777	0					0.217869		0			0		0
Scallywag	AF	1	0.183333	0.0757576	0.244105	0.0346741	0	0	0					1		0			0.0346741		0
Gus	AF	1	0.114014	0.0445368	0.181553	0.0437828	0.0788091	0.0291886	0.0145943					0.61988		0			0.0145943		0
Jaz	AF	1	0.0409091	0.0568182	0	0	0	0	0					0.821012		0			0		0
Aleks	AF	1	0.193034	0.0419639	0.487222	0.0104734	0	0	0					0.167095		0.0117302			0.0104734		0.0209468
Mischka	C	2	0.348361	0.0426913	0	0	0	0	0					0		0.039959			0		0.00853825
Stig	C	2	0.164437	0.0704225	0	0	0	0	0					0		0.191901			0.00880282		0.0352113
Cat	C	2	0.263617	0.0872905	0.0423077	0.0262238	0.0160839	0.0174825	0.0174825					0.130252		0			0		0
Cleo	C	2	0.138072	0.111348	0.0315487	0.018558	0.0233831	0.0463951	0.0463951					0.880765		0			0		0
Lily	C	2	0.168562	0.160652	0.0156682	0.0115207	0.161751	0.14977	0					0.877894		0			0.0230415		0
Oliver	C	2	0.141457	0.0612745	0.333671	0.0337382	0	0	0					0.19259		0			0.00843455		0
Bess	C	2	0.248919	0.0450288	0	0	0	0	0					0		0.339697			0		0.0540346
Charlie	C	2	#DIV/0!	#DIV/0!	#DIV/0!	#DIV/0!	#DIV/0!	#DIV/0!	#DIV/0!					#DIV/0!		#DIV/0!			#DIV/0!		#DIV/0!
Bonnie	C	2	#DIV/0!	#DIV/0!	#DIV/0!	#DIV/0!	#DIV/0!	#DIV/0!	#DIV/0!					#DIV/0!		#DIV/0!			#DIV/0!		#DIV/0!
Ozz	C	2	0	0	0	0	0	0	0					0		0.725918			0		0.017325
Archie	C	2	0.0935961	0.123153	0	0	0	0	0.0158831					1		0			0		0
Sammy	C	2	0.134484	0.0325627	0.0667535	0.024422	0.0120482	0.0162813	0.00814067					0.133181		0.494953			0		0.0325627
Blackberry	C	2	0	0	0	0	0	0	0					0		0.433551			0		0
Thistle	C	2	0.199101	0.095057	0	0	0	0	0					0.251659		0			0		0.0085034
Maisie	C	2	0.201777	0.126904	0	0	0.0201342	0.0279642	0.0279642					0.24377		0			0		0.0279642
Nelson	C	2	0.1514	0.0378501	0	0	0	0	0					#DIV/0!		0.0926756			0		0
Delilah	C	2	0.251462	0.0877193	0.112233	0.0561167	0.0325477	0.0561167	0.0280584					0.401376		0			0.0561167		0
Gobby	C	2	0.00318471	0.0796178	0	0	0	0	0					0		0			0		0.15528
Pie	C	2	0.103551	0.0414869	0.0302025	0.00829738	0.256555	0.0580816	0					0.605709		0			0.0414869		0
Cat Name	Treatment	Group	GTSD	GTSF	SSD	SSF	RSD	RSF	IISF	TUD	SGD	HSF	LLF	GTSD
Bella	AF	1	0.452381	0.085034	0.569892	0.134409	0	0	0	1	0	0	0	GTSF
Chocolate	AF	1												SSD
Genie	AF	1	0.328564	0.0529942	0.0501548	0.0309598	0.079257	0.0464396	0	0.269111	0	0.0154799	0.0464396	SSF
Dillon	AF	1	0	0	0	0	0	0	0	0	0	0	0	RSD
Muffin	AF	1	0.628196	0.0691085	0.447422	0.0593623	0.0678426	0.0424016	0.00848033	0.0846128	0	0.00848033	0	RSF
Teddy	AF	1	0.364087	0.0992063	0.170926	0.0418936	0.00795978	0.0209468	0	0.341286	0	0	0	IISF
Cozy	AF	1	0.662367	0.0564334	0.321187	0.0564334	0.17059	0.0564334	0.00806192	0.78902	0	0	0.00806192	TUD
Kai	AF	1	0.487788	0.0859993	0.0353098	0.0166556	0.2495	0.0666223	0	0.612592	0	0	0	SGD
Mungojerrie	AF	1												HSF
Rumpel	AF	1												LLF
Teaser	AF	1
Roo	AF	1	0.137275	0.0345781	0.0615491	0.00864454	0.00587828	0.00864454	0.00864454	0.0715768	0	0	0.00864454
Tilly	AF	1
Katinka	AF	1	0.0563931	0.0558347	0.0781421	0.0273224	0	0	0.0409836	0.256471	0	0	0
Albert	AF	1	0.104954	0.0419815	0	0	0	0	0	0	0	0	0
George	AF	1	0.194354	0.108578	0.0850048	0.0358166	0.00573066	0.0238777	0	0.217869	0	0	0
Scallywag	AF	1	0.183333	0.0757576	0.244105	0.0346741	0	0	0	1	0	0.0346741	0
Gus	AF	1	0.114014	0.0445368	0.181553	0.0437828	0.0788091	0.0291886	0.0145943	0.61988	0	0.0145943	0
Jaz	AF	1	0.0409091	0.0568182	0	0	0	0	0	0.821012	0	0	0
Aleks	AF	1	0.193034	0.0419639	0.487222	0.0104734	0	0	0	0.167095	0.0117302	0.0104734	0.0209468
Mischka	C	2	0.348361	0.0426913	0	0	0	0	0	0	0.039959	0	0.00853825
Stig	C	2	0.164437	0.0704225	0	0	0	0	0	0	0.191901	0.00880282	0.0352113
Cat	C	2	0.263617	0.0872905	0.0423077	0.0262238	0.0160839	0.0174825	0.0174825	0.130252	0	0	0
Cleo	C	2	0.138072	0.111348	0.0315487	0.018558	0.0233831	0.0463951	0.0463951	0.880765	0	0	0
Lily	C	2	0.168562	0.160652	0.0156682	0.0115207	0.161751	0.14977	0	0.877894	0	0.0230415	0
Oliver	C	2	0.141457	0.0612745	0.333671	0.0337382	0	0	0	0.19259	0	0.00843455	0
Bess	C	2	0.248919	0.0450288	0	0	0	0	0	0	0.339697	0	0.0540346
Charlie	C	2
Bonnie	C	2
Ozz	C	2	0	0	0	0	0	0	0	0	0.725918	0	0.017325
Archie	C	2	0.0935961	0.123153	0	0	0	0	0.0158831	1	0	0	0
Sammy	C	2	0.134484	0.0325627	0.0667535	0.024422	0.0120482	0.0162813	0.00814067	0.133181	0.494953	0	0.0325627
Blackberry	C	2	0	0	0	0	0	0	0	0	0.433551	0	0
Thistle	C	2	0.199101	0.095057	0	0	0	0	0	0.251659	0	0	0.0085034
Maisie	C	2	0.201777	0.126904	0	0	0.0201342	0.0279642	0.0279642	0.24377	0	0	0.0279642
Nelson	C	2	0.1514	0.0378501	0	0	0	0	0		0.0926756	0	0
Delilah	C	2	0.251462	0.0877193	0.112233	0.0561167	0.0325477	0.0561167	0.0280584	0.401376	0	0.0561167	0
Gobby	C	2	0.00318471	0.0796178	0	0	0	0	0	0	0	0	0.15528
Pie	C	2	0.103551	0.0414869	0.0302025	0.00829738	0.256555	0.0580816	0	0.605709	0	0.0414869	0

## Sheet: UF test phase three
Cat Name	Treatment	Group	GTSD	GTSF	SSD	SSF	RSD	RSF	IISF	BSF	HBSF	KSD	CSD	TUD	TUF	SGD	SGF	SSRGF	HSF	STF	LLF	YF	MF	PUD	GTOD	GTOF	SOD	SOF	ROD	ROF	IIOF	BOF	HBOF	KOD	GNV3	P3	X3	NV3	Y3	TOS3	Z3
Bella	AF	1	0	0	0	0	0	0	0	0	0	0	0	0.44	1	0	0	0	0	0	0	0	2	0	0	0	0	0	0	0	0	0	0	0	110.88	115.2	4.32	105.92	9.28	113.92	1.28
Chocolate	AF	1	0	0	0	0	0	0	0	0	0	0	0	0	0	0	0	0	0	0	0	0	0	0	0	0	0	0	0	0	0	0	0	0	84.48	116.68	32.2	81.08	35.6	92.88	23.8
Genie	AF	1	0	0	0	0	0	0	0	0	0	0	0	0	0	0	0	0	0	0	0	0	2	0	0	0	0	0	0	0	0	0	0	0	120.08	120.08	0	120.08	0	120.08	0
Dillon	AF	1	2.84	1	0	0	0	0	0	0	0	0	0	0	0	32.72	6	0	4	0	0	0	0	0	0	0	0	0	0	0	0	0	0	0	0	143.08	143.08	0	143.08	0	143.08
Muffin	AF	1	0	0	0	0	0	0	0	0	0	0	0	0	0	0	0	0	0	0	0	0	0	0	0	0	0	0	0	0	0	0	0	0	114.52	114.52	0	37.68	76.84	45.12	69.4
Teddy	AF	1	0	0	0	0	0	0	0	0	0	0	0	0	0	0	0	0	0	0	0	0	0	0	0	0	0	0	0	0	0	0	0	0	1.4	2	0.6	0	2	2	0
Cozy	AF	1	1.6	2	0	0	0	0	0	0	0	3.4	0	0	0	0	0	0	1	0	0	0	0	3.24	0	0	0	0	0	0	0	0	0	0	0	17.68	17.68	0	17.68	0	17.68
Kai	AF	1	6.56	3	0	0	0	0	0	0	0	0	0	15.84	4	0	0	0	0	0	0	0	0	0	15.12	7	1.68	1	0	0	0	0	0	0	1.32	41.24	39.92	0	41.24	0	41.24
Mungojerrie	AF	1	0	0	0	0	0	0	0	0	0	0	0	0	0	0	0	0	0	0	0	0	0	0	2.68	2	0	0	0	0	0	0	0	0	70.36	118	47.64	84.04	33.96	91.8	26.2
Rumpel	AF	1	0.28	1	0	0	0	0	0	0	0	0	0	0	0	0	0	0	0	0	0	0	0	0	12.08	4	0	0	0	0	0	0	0	0	65.48	119.28	53.8	64.04	55.24	77.12	42.16
Teaser	AF	1	0.4	1	0	0	0	0	0	0	0	0	0	3.32	1	0	0	0	0	0	1	0	0	0	1.68	2	0	0	0	0	0	0	0	0	88.32	110.16	21.84	85.68	24.48	87.48	22.68
Roo	AF	1	0	0	0	0	0.8	1	0	0	0	0	0	1.2	1	0	0	0	0	0	0	0	0	0	0	0	0	0	0	0	0	0	0	0	0	4	4	0	4	0	4
Tilly	AF	1	0	0	0	0	0	0	0	0	0	0	0	0	0	0	0	0	0	0	0	0	0	0	0	0	0	0	0	0	0	0	0	0	118.04	118.04	0	118.04	0	118.04	0
Katinka	AF	1	1.04	1	0	0	0	0	0	0	0	0	0	17.81	3	0	0	0	0	0	1	0	0	0	7.44	4	0.36	1	0	0	2	0	0	0	24.72	51.89	27.17	22.96	28.93	29.12	22.77
Albert	AF	1	0	0	0	0	0	0	0	0	0	0	0	10.04	2	0	0	0	0	0	2	0	10	0	4.96	4	0	0	0	0	0	0	0	0	78.28	97.84	19.56	77.96	19.88	79.36	18.48
George	AF	1	1.76	1	0	0	0	0	0	0	0	0	0	61.44	3	1.76	1	0	0	0	0	0	0	0	33.56	6	0.96	1	0	0	0	0	0	0	12	118	106	8.64	109.36	17.12	100.88
Scallywag	AF	1	0	0	0	0	0	0	0	0	0	0	0	23	3	0	0	0	0	0	0	0	0	0	9.52	3	0	0	0	0	0	0	0	0	80.68	109.52	28.84	79.04	30.48	81.48	28.04
Gus	AF	1	0.28	1	0	0	0	0	0	0	0	0	0	4.52	1	0	0	0	0	0	0	0	10	0	6.68	6	0	0	0	0	0	0	0	0	26.96	66.08	39.12	26.04	40.04	27.88	38.2
Jaz	AF	1	2.84	3	0	0	0	0	0	0	0	0	0	7.44	2	24.64	1	0	0	0	0	0	3	0	1.48	1	0	0	0	0	0	0	0	0	51.4	115	63.6	50.64	64.36	52.6	62.4
Aleks	AF	1	0	0	0	0	0	0	0	0	0	0	0	0	0	36.24	3	0	1	0	0	0	0	0	7.32	2	0	0	0	0	0	0	0	0		115.76	115.76	24.56	91.2	42.16	73.6
Mischka	C	2	16.24	4	0	0	0	0	0	0	0	0	0	0	0	42.88	2	0	0	0	1	1	0	0	8.8	3	0	0	0	0	0	0	0	0	0	118.92	118.92	0	118.92	0	118.92
Stig	C	2	0	0	0	0	0	0	0	0	0	0	0	12.96	1	0	0	0	0	0	0	0	0	0	0	0	0	0	0	0	0	0	0	0	107.44	120.2	12.76	0	120.2	0	120.2
Cat	C	2	2.4	1	0	0	0	0	0	0	0	0	0	3.64	1	0	0	0	1	0	2	0	0	0	3.04	4	0	0	0	0	0	0	0	0	0	118.36	118.36	0	118.36	0	118.36
Cleo	C	2	0	0	0	0	0	0	0	0	0	0	0	22.08	2	0	0	0	0	0	0	0	0	0	5.64	4	0	0	0	0	0	0	0	0	59.96	89.64	29.68	55.52	34.12	56.84	32.8
Lily	C	2	1.96	1	0	0	0.44	1	0	0	0	0	0	33.64	3	0	0	0	0	0	0	0	1	0	10.36	5	0	0	3.8	2	4	0	0	0	10.88	44.16	33.28	10.24	33.92	10.52	33.64
Oliver	C	2	0.72	2	1.52	1	0	0	0	0	0	0	0	1.72	1	0	0	0	0	0	1	0	1	0	10.16	4	0	0	0	0	0	0	0	0	25.28	105.52	80.24	18.72	86.8	56.16	49.36
Bess	C	2	0	0	0	0	0	0	0	0	0	0	0	0	0	0	0	0	1	0	2	1	0	0	35.04	4	0	0	0	0	0	0	0	0	4.2	123.2	119	3.68	119.52	120.68	2.52
Charlie	C	2	0	0	0	0	0	0	0	0	0	0	0	0	0	0	0	0	0	0	0	0	0	0	0	0	0	0	0	0	0	0	0	0	123.68	123.68	0	123.68	0	123.68	0
Bonnie	C	2	0	0	0	0	0	0	0	0	0	0	0	0	0	0	0	0	0	0	0	0	0	0	0	0	0	0	0	0	0	0	0	0	119.16	119.16	0	119.16	0	119.16	0
Ozz	C	2	0	0	0	0	0	0	0	0	0	0	0	0	0	6.84	1	0	0	0	1	0	0	0	1.8	1	0	0	0	0	0	0	0	0	76.68	116.56	39.88	76.28	40.28	75.6	40.96
Archie	C	2	3.2	2	0	0	0	0	0	0	0	0	0	26.8	4	0	0	0	0	0	0	0	0	0	3.72	3	0	0	0	0	1	0	0	0	78.08	111.72	33.64	57.12	54.6	74.56	37.16
Sammy	C	2	0	0	0	0	0	0	0	0	0	0	0	2.16	1	8.12	1	0	0	0	0	0	0	0	0.24	1	0	0	0	0	0	0	0	0	98.32	113.04	14.72	92.6	20.44	92.76	20.28
Blackberry	C	2	0	0	0	0	0	0	0	0	0	0	0	0	0	0	0	0	0	0	0	0	0	0	0	0	0	0	0	0	0	0	0	0	118.96	118.96	0	118.96	0	118.96	0
Thistle	C	2	1.4	1	0	0	0	0	0	0	0	0	0	0	0	0	0	0	0	0	0	0	0	0	12.08	4	0	0	0	0	0	0	0	0	32.4	118.64	86.24	0	118.64	5	113.64
Maisie	C	2	0	0	0	0	0	0	0	0	0	0	0	0	0	0	0	0	0	0	0	0	4	0	5.76	5	3.12	2	0.8	1	1	0	0	0	60.52	114.68	54.16	59.12	55.56	59.6	55.08
Nelson	C	2	0	0	0	0	0	0	0	0	0	0	0	0	0	0	0	0	0	0	0	0	0	0	0.56	1	0	0	0	0	0	0	0	0	113.44	116.28	2.84	114.36	1.92	114.32	1.96
Delilah	C	2	3.48	3	0	0	0	0	0	0	0	0	0	1.16	1	0	0	0	0	0	0	0	0	0	5.88	2	0	0	0	0	0	0	0	0	49.72	80.28	30.56	49.72	30.56	50.36	29.92
Gobby	C	2	0.36	1	0	0	0	0	0	0	0	0	0	24.52	2	0	0	0	0	0	0	0	1	0	7.76	3	2.6	2	8.28	4	0	0	0	10.16	77.06	114.44	37.38	77.06	37.38	78.32	36.12
Pie	C	2	4	2	0	0	0.28	1	0	0	0	0	0	34.72	4	0	0	0	0	0	0	0	0	0	1.04	1	0	0	1.76	3	2	0	0	0	0	46.44	46.44	0	46.44	0	46.44
Cat Name	Treatment	Group	GTSD	GTSF										TUD							LLF		MF		GTOD	GTOF
Bella	AF	1	0	0										0.34375							0		0.0173611		0	0
Chocolate	AF	1	0	0										0							0		0		0	0
Genie	AF	1	#DIV/0!	#DIV/0!										#DIV/0!							#DIV/0!		0.0166556		#DIV/0!	#DIV/0!
Dillon	AF	1	0.019849	0.0069891										0							0		0		0	0
Muffin	AF	1	#DIV/0!	#DIV/0!										0							0		0		#DIV/0!	#DIV/0!
Teddy	AF	1	0	0										#DIV/0!							0		0		0	0
Cozy	AF	1	0.0904977	0.113122										0							0		0		0	0
Kai	AF	1	0.164329	0.0751503										0.384093							0		0		0.378758	0.175351
Mungojerrie	AF	1	0	0										0							0		0		0.0562552	0.0419815
Rumpel	AF	1	0.00520446	0.0185874										0							0		0		0.224535	0.0743494
Teaser	AF	1	0.018315	0.0457875										0.146384							0.0408497		0		0.0769231	0.0915751
Roo	AF	1	0	0										0.3							0		0		0	0
Tilly	AF	1	#DIV/0!	#DIV/0!										#DIV/0!							#DIV/0!		0		#DIV/0!	#DIV/0!
Katinka	AF	1	0.0382775	0.0368053										0.78217							0.0345662		0		0.273831	0.147221
Albert	AF	1	0	0										0.54329							0.100604		0.102208		0.253579	0.204499
George	AF	1	0.0166038	0.00943396										0.60904							0		0		0.316604	0.0566038
Scallywag	AF	1	0	0										0.820257							0		0		0.330097	0.104022
Gus	AF	1	0.00715746	0.0255624										0.118325							0		0.151332		0.170757	0.153374
Jaz	AF	1	0.0446541	0.0471698										0.119231							0		0.026087		0.0232704	0.0157233
Aleks	AF	1	0	0										0							0		0		0.0632343	0.0172771
Mischka	C	2	0.136562	0.0336361										0							0.00840901		0		0.0739993	0.025227
Stig	C	2	0	0										0.10782							0		0		0	0
Cat	C	2	0.0202771	0.0084488										0.0307536							0.0168976		0		0.0256844	0.0337952
Cleo	C	2	0	0										0.673171							0		0		0.190027	0.134771
Lily	C	2	0.0588942	0.0300481										1							0		0.0226449		0.311298	0.15024
Oliver	C	2	0.00897308	0.0249252										0.034846							0.0115207		0.00947688		0.12662	0.0498504
Bess	C	2	0	0										0							0.0167336		0		0.294454	0.0336134
Charlie	C	2	#DIV/0!	#DIV/0!										#DIV/0!							#DIV/0!		0		#DIV/0!	#DIV/0!
Bonnie	C	2	#DIV/0!	#DIV/0!										#DIV/0!							#DIV/0!		0		#DIV/0!	#DIV/0!
Ozz	C	2	0	0										0							0.0248262		0		0.0451354	0.0250752
Archie	C	2	0.0951249	0.059453										0.721206							0		0		0.110583	0.0891795
Sammy	C	2	0	0										0.106509							0		0		0.0163043	0.0679348
Blackberry	C	2	#DIV/0!	#DIV/0!										#DIV/0!							#DIV/0!		0		#DIV/0!	#DIV/0!
Thistle	C	2	0.0162338	0.0115955										0							0		0		0.140074	0.0463822
Maisie	C	2	0	0										0							0		0.0348797		0.106352	0.0923191
Nelson	C	2	0	0										0							0		0		0.197183	0.352113
Delilah	C	2	0.113874	0.0981675										0.0387701							0		0		0.192408	0.065445
Gobby	C	2	0.00963082	0.0267523										0.678848							0		0.0087382		0.207598	0.0802568
Pie	C	2	0.0861326	0.0430663										0.747631							0		0		0.0223945	0.0215332
Cat Name	Treatment	Group	GTSD	GTSF	TUD	LLF	MF	GTOD	GTOF
Bella	AF	1	0	0	0.34375	0	0.0173611	0	0
Chocolate	AF	1	0	0	0	0	0	0	0
Genie	AF	1					0.0166556
Dillon	AF	1	0.019849	0.0069891	0	0	0	0	0
Muffin	AF	1			0	0	0
Teddy	AF	1	0	0	#DIV/0!	0	0	0	0
Cozy	AF	1	0.0904977	0.113122	0	0	0	0	0
Kai	AF	1	0.164329	0.0751503	0.384093	0	0	0.378758	0.175351
Mungojerrie	AF	1	0	0	0	0	0	0.0562552	0.0419815
Rumpel	AF	1	0.00520446	0.0185874	0	0	0	0.224535	0.0743494
Teaser	AF	1	0.018315	0.0457875	0.146384	0.0408497	0	0.0769231	0.0915751
Roo	AF	1	0	0	0.3	0	0	0	0
Tilly	AF	1					0
Katinka	AF	1	0.0382775	0.0368053	0.78217	0.0345662	0	0.273831	0.147221
Albert	AF	1	0	0	0.54329	0.100604	0.102208	0.253579	0.204499
George	AF	1	0.0166038	0.00943396	0.60904	0	0	0.316604	0.0566038
Scallywag	AF	1	0	0	0.820257	0	0	0.330097	0.104022
Gus	AF	1	0.00715746	0.0255624	0.118325	0	0.151332	0.170757	0.153374
Jaz	AF	1	0.0446541	0.0471698	0.119231	0	0.026087	0.0232704	0.0157233
Aleks	AF	1	0	0	0	0	0	0.0632343	0.0172771
Mischka	C	2	0.136562	0.0336361	0	0.00840901	0	0.0739993	0.025227
Stig	C	2	0	0	0.10782	0	0	0	0
Cat	C	2	0.0202771	0.0084488	0.0307536	0.0168976	0	0.0256844	0.0337952
Cleo	C	2	0	0	0.673171	0	0	0.190027	0.134771
Lily	C	2	0.0588942	0.0300481	1	0	0.0226449	0.311298	0.15024
Oliver	C	2	0.00897308	0.0249252	0.034846	0.0115207	0.00947688	0.12662	0.0498504
Bess	C	2	0	0	0	0.0167336	0	0.294454	0.0336134
Charlie	C	2					0
Bonnie	C	2					0
Ozz	C	2	0	0	0	0.0248262	0	0.0451354	0.0250752
Archie	C	2	0.0951249	0.059453	0.721206	0	0	0.110583	0.0891795
Sammy	C	2	0	0	0.106509	0	0	0.0163043	0.0679348
Blackberry	C	2					0
Thistle	C	2	0.0162338	0.0115955	0	0	0	0.140074	0.0463822
Maisie	C	2	0	0	0	0	0.0348797	0.106352	0.0923191
Nelson	C	2	0	0	0	0	0	0.197183	0.352113
Delilah	C	2	0.113874	0.0981675	0.0387701	0	0	0.192408	0.065445
Gobby	C	2	0.00963082	0.0267523	0.678848	0	0.0087382	0.207598	0.0802568
Pie	C	2	0.0861326	0.0430663	0.747631	0	0	0.0223945	0.0215332

## Sheet: UF test phase four
Cat Name	Treatment	Group	GTSD	GTSF	SSD	SSF	RSD	RSF	IISF	BSF	HBSF	KSD	CSD	TUD	TUF	SGD	SGF	SSRGF	HSF	STF	LLF	YF	MF	PUD	GTOD	GTOF	SOD	SOF	ROD	ROF	IIOF	BOF	HBOF	KOD	GNV4	P4	X4	NV4	Y4	TOS4	Z4
Bella	AF	1	0	0	0	0	0	0	0	0	0	0	0	0	0	0	0	0	0	0	0	0	3	0	0	0	0	0	0	0	0	0	0	0	122.81	123.65	0.84	111.25	12.4	116.81	6.84
Chocolate	AF	1	0	0	0	0	0	0	0	0	0	0	0	0	0	0	0	0	0	0	0	0	0	0	0	0	0	0	0	0	0	0	0	0	122.82	122.82	0	122.82	0	122.82	0
Genie	AF	1	4.48	1	0.56	1	1.24	1	0	0	0	0	0	3.72	1	17.65	1	0	0	0	0	0	0	0	0	0	0	0	0	0	0	0	0	0	95.04	121.41	26.37	95.04	26.37	96.2	25.21
Dillon	AF	1	12.84	5	2.68	2	0	0	1	0	0	0	0	12.72	4	0	0	0	0	0	0	0	0	0	16.32	3	0	0	0	0	0	0	0	0	0	93.12	93.12	0	93.12	0	93.12
Muffin	AF	1	60.91	6	20.31	7	11.8	7	2	0	0	0	22.95	0	0	0	0	0	0	0	0	0	0	0	0	0	0	0	0	0	0	0	0	0	34.68	123.35	88.67	0	123.35	5.8	117.55
Teddy	AF	1	22.32	2	24.4	2	0	0	0	0	0	0	0	19.52	3	10.59	1	0	0	0	0	0	0	0	7.44	2	0	0	0	0	0	0	0	0	60.04	123.91	63.87	6.88	117.03	54.32	69.59
Cozy	AF	1	247	4	3.88	2	33.6	4	0	0	0	0	44.64	45.36	4	36.04	2	0	0	0	0	0	0	56.72	0	0	0	0	0	0	0	0	0	0	0	122.8	122.8	0	122.8	0	122.8
Kai	AF	1	40.52	6	9.24	3	9.8	2	0	1	0	0	43.56	40.52	3	45.84	1	0	1	0	0	0	0	3.52	29.04	8	0	0	0	0	0	0	0	0	0	119.52	119.52	0	119.52	0	119.52
Mungojerrie	AF	1	0	0	0	0	0	0	0	0	0	0	0	0	0	0	0	0	0	0	0	0	0	0	0	0	0	0	0	0	0	0	0	0	113.61	113.61	0	113.61	0	113.61	0
Rumpel	AF	1	0	0	0	0	0	0	0	0	0	0	0	0	0	0	0	0	0	0	0	0	0	0	0	0	0	0	0	0	0	0	0	0	119.89	119.89	0	119.89	0	119.89	0
Teaser	AF	1	0	0	0	0	0	0	0	0	0	0	0	0	0	0	0	0	0	0	0	0	0	0	0	0	0	0	0	0	0	0	0	0	113.71	113.71	0	113.71	0	113.71	0
Roo	AF	1	0.8	1	0.8	1	0.36	1	1	0	0	0	0	9.68	1	0	0	0	1	0	0	0	0	0	1.12	1	0	0	0	0	0	0	0	0	109.32	120.28	10.96	108.2	12.08	107.8	12.48
Tilly	AF	1	7.68	2	3.4	2	0.84	1	2	0	0	0	0	9.2	2	0	0	0	0	1	1	0	6	0	1.12	1	0	0	0	0	0	0	0	0	103.24	120.62	17.38	100.6	20.02	110.28	10.34
Katinka	AF	1	18.8	5	32.28	2	0.96	1	2	0	0	0	0	24.84	3	3.44	1	0	1	0	5	0	0	0	7.4	2	0	0	0	0	0	0	0	0	25.48	124.08	98.6	22	102.08	58.16	65.92
Albert	AF	1	0	0	0	0	0	0	0	0	0	0	0	0	0	0	0	0	0	0	0	0	0	0	0	0	0	0	0	0	0	0	0	0	121.96	121.96	0	121.96	0	121.96	0
George	AF	1	5.64	3	0	0	0	0	0	0	0	0	0	0	0	20.12	2	0	0	0	0	0	0	0	1.04	1	0	0	0	0	0	0	0	0	0	120.14	120.14	0	120.14	0	120.14
Scallywag	AF	1	6.48	3	1.6	1	0	0	1	0	0	0	0	29.84	5	0	0	0	0	0	0	0	1	0	11.16	2	4	1	0	0	0	0	0	0	79.64	120.77	41.13	76.88	43.89	80.4	40.37
Gus	AF	1	2.6	3	2.28	2	1.48	1	3	0	0	0	0	9.88	1	0	0	0	0	0	1	0	8	0	6.96	4	0	0	0	0	0	0	0	0	68.32	120.68	52.36	62.28	58.4	62.92	57.76
Jaz	AF	1	0.88	2	0	0	0	0	0	0	0	0	0	0	0	36.96	5	0	0	0	0	0	0	0	0	0	0	0	0	0	0	0	0	0	0	119.48	119.48	0	119.48	0	119.48
Aleks	AF	1	11.76	3	0	0	0	0	0	0	0	0	0	3	2	0	0	0	0	0	0	0	0	0	0	0	0	0	0	0	0	0	0	0	104.96	120.4	15.44	78.8	41.6	114.32	6.08
Mischka	C	2	72.43	8	14.87	3	2.16	2	0	0	0	0	0	1.96	1	16.2	2	0	0	0	0	0	0	0	0	0	0	0	0	0	0	0	0	0	0	121.75	121.75	0	121.75	0	121.75
Stig	C	2	0	0	0	0	0	0	0	0	0	0	0	0	0	0	0	0	0	0	0	0	0	0	0	0	0	0	0	0	0	0	0	0	121.2	121.2	0	0	121.2	0	121.2
Cat	C	2	36.52	7	0.88	1	1.24	1	2	0	0	0	14.6	27.56	5	0	0	0	0	0	0	0	0	0	13.28	3	0	0	0	0	0	0	0	0	0	122.23	122.23	0	122.23	0	122.23
Cleo	C	2	3.4	2	0	0	0.44	1	3	0	0	0	0	41.98	5	14.08	2	0	0	0	0	0	0	0	11.36	2	0	0	2.56	1	1	0	0	0	0	95.26	95.26	0	95.26	0	95.26
Lily	C	2	7.44	8	0	0	6.44	7	0	0	0	0	0	50.96	4	5.96	1	0	4	0	0	0	0	0	4.6	6	0	0	1.24	2	1	0	0	2.32	39.64	120.2	80.56	7.64	112.56	18.8	101.4
Oliver	C	2	0	0	0	0	0	0	0	0	0	0	0	7.64	1	0	0	0	0	0	0	0	0	0	0	0	0	0	0	0	0	0	0	0	114.28	122.32	8.04	113.96	8.36	113.6	8.72
Bess	C	2	72.92	2	0	0	0	0	0	0	0	0	0	0	0	0	0	0	0	0	0	0	0	0	0	0	0	0	0	0	0	0	0	0	0	122.32	122.32	0	122.32	122.32	0
Charlie	C	2	0	0	0	0	0	0	0	0	0	0	0	0	0	0	0	0	0	0	0	0	0	0	0	0	0	0	0	0	0	0	0	0	120.73	120.73	0	120.73	0	120.73	0
Bonnie	C	2	0	0	0	0	0	0	0	0	0	0	0	0	0	0	0	0	0	0	0	0	0	0	0	0	0	0	0	0	0	0	0	0	122.7	122.7	0	122.7	0	122.7	0
Ozz	C	2	0	0	0	0	0	0	0	0	0	0	0	0	0	0	0	0	0	0	0	0	0	0	0	0	0	0	0	0	0	0	0	0	122.7	122.7	0	122.7	0	122.7	0
Archie	C	2	0.8	1	0	0	0	0	0	0	0	0	0	11.52	2	0	0	0	0	0	0	0	0	0	0	0	0	0	0	0	0	0	0	0	111.51	127.59	16.08	110.99	16.6	110.67	16.92
Sammy	C	2	6.2	3	1.96	1	0	0	0	0	0	0	0	3.12	2	79.9	4	0	0	0	1	0	0	0	2.4	2	0	0	0	0	0	0	0	0	0	117.38	117.38	0	117.38	0	117.38
Blackberry	C	2	0	0	0	0	0	0	0	0	0	0	0	0	0	0	0	0	0	0	0	0	0	0	0	0	0	0	0	0	0	0	0	0	119.88	119.88	0	119.88	0	119.88	0
Thistle	C	2	35.12	4	0	0	0	0	0	0	0	0	0	0	0	0	0	0	0	0	0	0	0	0	0	0	0	0	0	0	0	0	0	0	0	120	120	0	120	0	120
Maisie	C	2	5.04	2	0	0	0.4	1	0	0	0	0	0	10.08	2	31.28	1	0	1	0	4	1	0	0	6.84	2	0	0	0	0	0	0	0	0	34.56	120.16	85.6	33.64	86.52	35.8	84.36
Nelson	C	2	5.88	2	0	0	0	0	0	0	0	0	0	0	0	0	0	0	0	0	0	1	0	0	5.52	3	0	0	0	0	0	0	0	0	35.2	121.09	85.89	35.2	85.89	121.09	0
Delilah	C	2	24.92	9	0	0	0.88	1	0	0	0	0	0	7.08	1	0	0	0	0	0	0	0	0	0	7.36	5	0	0	0	0	0	0	0	0	0	120.08	120.08	0	120.08	0	120.08
Gobby	C	2	6.16	1	0	0	0	0	0	0	0	0	0	0	0	8.84	2	0	0	0	0	0	0	0	13.28	5	0.8	1	3.64	2	0	0	0	32.76	0	120.24	120.24	0	120.24	0	120.24
Pie	C	2	3.2	2	0	0	36.8	4	0	0	0	0	0	43.08	2	0	0	0	1	0	1	0	0	0	0.28	1	0	0	0.4	1	0	0	0	0	1.24	119.64	118.4	0	119.64	0	119.64
Cat Name	Treatment	Group	GTSD	GTSF	SSD	SSF	RSD	RSF	IISF					TUD		SGD	SGF				LLF				GTOD	GTOF
Bella	AF	1	0	0	0	0	0	0	0					0		0	0				0				0	0
Chocolate	AF	1	#DIV/0!	#DIV/0!	#DIV/0!	#DIV/0!	#DIV/0!	#DIV/0!	#DIV/0!					#DIV/0!		#DIV/0!	#DIV/0!				#DIV/0!				#DIV/0!	#DIV/0!
Genie	AF	1	0.16989	0.0379219	0.0212363	0.0379219	0.0470231	0.0379219	0					0.14756		0.669321	0.0379219				0				0	0
Dillon	AF	1	0.137887	0.0536942	0.0287801	0.0214777	0	0	0.0107388					0.136598		0	0				0				0.175258	0.0322165
Muffin	AF	1	0.686929	0.0676666	0.164653	0.0567491	0.0956627	0.0567491	0.016214					0		0	0				0				0	0
Teddy	AF	1	0.34946	0.0313136	0.208494	0.0170896	0	0	0					0.2805		0.0904896	0.00854482				0				0.116487	0.0313136
Cozy	AF	1	2.0114	0.0325733	0.0315961	0.0162866	0.273616	0.0325733	0					0.369381		0.293485	0.0162866				0				0	0
Kai	AF	1	0.339023	0.0502008	0.0773092	0.0251004	0.0819946	0.0167336	0					0.339023		0.383534	0.0083668				0				0.242972	0.0669344
Mungojerrie	AF	1	#DIV/0!	#DIV/0!	#DIV/0!	#DIV/0!	#DIV/0!	#DIV/0!	#DIV/0!					#DIV/0!		#DIV/0!	#DIV/0!				#DIV/0!				#DIV/0!	#DIV/0!
Rumpel	AF	1	#DIV/0!	#DIV/0!	#DIV/0!	#DIV/0!	#DIV/0!	#DIV/0!	#DIV/0!					#DIV/0!		#DIV/0!	#DIV/0!				#DIV/0!				#DIV/0!	#DIV/0!
Teaser	AF	1	#DIV/0!	#DIV/0!	#DIV/0!	#DIV/0!	#DIV/0!	#DIV/0!	#DIV/0!					#DIV/0!		#DIV/0!	#DIV/0!				#DIV/0!				#DIV/0!	#DIV/0!
Roo	AF	1	0.0729927	0.0912409	0.0662252	0.0827815	0.0298013	0.0827815	0.0827815					0.775641		0	0				0				0.10219	0.0912409
Tilly	AF	1	0.441887	0.115075	0.16983	0.0999001	0.041958	0.04995	0.0999001					0.889749		0	0				0.04995				0.0644419	0.0575374
Katinka	AF	1	0.190669	0.0507099	0.316223	0.0195925	0.00940439	0.00979624	0.0195925					0.37682		0.0336991	0.00979624				0.0489812				0.0750507	0.020284
Albert	AF	1	#DIV/0!	#DIV/0!	#DIV/0!	#DIV/0!	#DIV/0!	#DIV/0!	#DIV/0!					#DIV/0!		#DIV/0!	#DIV/0!				#DIV/0!				#DIV/0!	#DIV/0!
George	AF	1	0.0469452	0.0249709	0	0	0	0	0					0		0.167471	0.0166472				0				0.00865657	0.00832362
Scallywag	AF	1	0.157549	0.0729395	0.0364548	0.0227842	0	0	0.0227842					0.739163		0	0				0				0.271335	0.0486263
Gus	AF	1	0.0496562	0.0572956	0.0390411	0.0342466	0.0253425	0.0171233	0.0513699					0.171053		0	0				0.0171233				0.132926	0.0763942
Jaz	AF	1	0.00736525	0.0167392	0	0	0	0	0					0		0.30934	0.041848				0				0	0
Aleks	AF	1	0.761658	0.194301	0	0	0	0	0					0.493421		0	0				0				0	0
Mischka	C	2	0.594908	0.0657084	0.122136	0.0246407	0.0177413	0.0164271	0					0.0160986		0.13306	0.0164271				0				0	0
Stig	C	2	#DIV/0!	#DIV/0!	0	0	0	0	0					0		0	0				0				#DIV/0!	#DIV/0!
Cat	C	2	0.298781	0.0572691	0.00719954	0.0081813	0.0101448	0.0081813	0.0163626					0.225477		0	0				0				0.108648	0.0245439
Cleo	C	2	0.0356918	0.0209952	0	0	0.00461894	0.0104976	0.0314928					0.440689		0.147806	0.0209952				0				0.119253	0.0209952
Lily	C	2	0.0923535	0.0993049	0	0	0.0572139	0.0621891	0					0.502564		0.0529495	0.00888415				0				0.0571003	0.0744786
Oliver	C	2	0	0	0	0	0	0	0					0.876147		0	0				0				0	0
Bess	C	2	0.596141	0.0163506	0	0	0	0	0					#DIV/0!		0	0				0				0	0
Charlie	C	2	#DIV/0!	#DIV/0!	#DIV/0!	#DIV/0!	#DIV/0!	#DIV/0!	#DIV/0!					#DIV/0!		#DIV/0!	#DIV/0!				#DIV/0!				#DIV/0!	#DIV/0!
Bonnie	C	2	#DIV/0!	#DIV/0!	#DIV/0!	#DIV/0!	#DIV/0!	#DIV/0!	#DIV/0!					#DIV/0!		#DIV/0!	#DIV/0!				#DIV/0!				#DIV/0!	#DIV/0!
Ozz	C	2	#DIV/0!	#DIV/0!	#DIV/0!	#DIV/0!	#DIV/0!	#DIV/0!	#DIV/0!					#DIV/0!		#DIV/0!	#DIV/0!				#DIV/0!				#DIV/0!	#DIV/0!
Archie	C	2	0.0497512	0.0621891	0	0	0	0	0					0.680851		0	0				0				0	0
Sammy	C	2	0.0528199	0.025558	0.0166979	0.00851934	0	0	0					0.0265803		0.680695	0.0340774				0.00851934				0.0204464	0.0170387
Blackberry	C	2	#DIV/0!	#DIV/0!	#DIV/0!	#DIV/0!	#DIV/0!	#DIV/0!	#DIV/0!					#DIV/0!		#DIV/0!	#DIV/0!				#DIV/0!				#DIV/0!	#DIV/0!
Thistle	C	2	0.292667	0.0333333	0	0	0	0	0					0		0	0				0				0	0
Maisie	C	2	0.0588785	0.0233645	0	0	0.00462321	0.011558	0					0.119488		0.361535	0.011558				0.0462321				0.0799065	0.0233645
Nelson	C	2	0.0684597	0.0232856	0	0	0	0	0					#DIV/0!		0	0				0				0.0642683	0.0349284
Delilah	C	2	0.207528	0.07495	0	0	0.00732845	0.00832778	0					0.0589607		0	0				0				0.0612925	0.0416389
Gobby	C	2	0.0512309	0.0083167	0	0	0	0	0					0		0.0735196	0.0166334				0				0.110446	0.0415835
Pie	C	2	0.027027	0.0168919	0	0	0.307589	0.0334336	0					0.36008		0	0				0.00835841				0.00236486	0.00844595
Cat Name	Treatment	Group	GTSD	GTSF	SSD	SSF	RSD	RSF	IISF	TUD	SGD	SGF	LLF	GTOD	GTOF	GTSD
Bella	AF	1	0	0	0	0	0	0	0	0	0	0	0	0	0	GTSF
Chocolate	AF	1	#DIV/0!	#DIV/0!	#DIV/0!	#DIV/0!	#DIV/0!	#DIV/0!	#DIV/0!	#DIV/0!	#DIV/0!	#DIV/0!	#DIV/0!	#DIV/0!	#DIV/0!	SSD
Genie	AF	1	0.16989	0.0379219	0.0212363	0.0379219	0.0470231	0.0379219	0	0.14756	0.669321	0.0379219	0	0	0	SSF
Dillon	AF	1	0.137887	0.0536942	0.0287801	0.0214777	0	0	0.0107388	0.136598	0	0	0	0.175258	0.0322165	RSD
Muffin	AF	1	0.686929	0.0676666	0.164653	0.0567491	0.0956627	0.0567491	0.016214	0	0	0	0	0	0	RSF
Teddy	AF	1	0.34946	0.0313136	0.208494	0.0170896	0	0	0	0.2805	0.0904896	0.00854482	0	0.116487	0.0313136	IISF
Cozy	AF	1	2.0114	0.0325733	0.0315961	0.0162866	0.273616	0.0325733	0	0.369381	0.293485	0.0162866	0	0	0	TUD
Kai	AF	1	0.339023	0.0502008	0.0773092	0.0251004	0.0819946	0.0167336	0	0.339023	0.383534	0.0083668	0	0.242972	0.0669344	SGD
Mungojerrie	AF	1	#DIV/0!	#DIV/0!	#DIV/0!	#DIV/0!	#DIV/0!	#DIV/0!	#DIV/0!	#DIV/0!	#DIV/0!	#DIV/0!	#DIV/0!	#DIV/0!	#DIV/0!	SGF
Rumpel	AF	1	#DIV/0!	#DIV/0!	#DIV/0!	#DIV/0!	#DIV/0!	#DIV/0!	#DIV/0!	#DIV/0!	#DIV/0!	#DIV/0!	#DIV/0!	#DIV/0!	#DIV/0!	LLF
Teaser	AF	1	#DIV/0!	#DIV/0!	#DIV/0!	#DIV/0!	#DIV/0!	#DIV/0!	#DIV/0!	#DIV/0!	#DIV/0!	#DIV/0!	#DIV/0!	#DIV/0!	#DIV/0!	GTOD
Roo	AF	1	0.0729927	0.0912409	0.0662252	0.0827815	0.0298013	0.0827815	0.0827815	0.775641	0	0	0	0.10219	0.0912409	GTOF
Tilly	AF	1	0.441887	0.115075	0.16983	0.0999001	0.041958	0.04995	0.0999001	0.889749	0	0	0.04995	0.0644419	0.0575374
Katinka	AF	1	0.190669	0.0507099	0.316223	0.0195925	0.00940439	0.00979624	0.0195925	0.37682	0.0336991	0.00979624	0.0489812	0.0750507	0.020284
Albert	AF	1	#DIV/0!	#DIV/0!	#DIV/0!	#DIV/0!	#DIV/0!	#DIV/0!	#DIV/0!	#DIV/0!	#DIV/0!	#DIV/0!	#DIV/0!	#DIV/0!	#DIV/0!
George	AF	1	0.0469452	0.0249709	0	0	0	0	0	0	0.167471	0.0166472	0	0.00865657	0.00832362
Scallywag	AF	1	0.157549	0.0729395	0.0364548	0.0227842	0	0	0.0227842	0.739163	0	0	0	0.271335	0.0486263
Gus	AF	1	0.0496562	0.0572956	0.0390411	0.0342466	0.0253425	0.0171233	0.0513699	0.171053	0	0	0.0171233	0.132926	0.0763942
Jaz	AF	1	0.00736525	0.0167392	0	0	0	0	0	0	0.30934	0.041848	0	0	0
Aleks	AF	1	0.761658	0.194301	0	0	0	0	0	0.493421	0	0	0	0	0
Mischka	C	2	0.594908	0.0657084	0.122136	0.0246407	0.0177413	0.0164271	0	0.0160986	0.13306	0.0164271	0	0	0
Stig	C	2	#DIV/0!	#DIV/0!	0	0	0	0	0	0	0	0	0	#DIV/0!	#DIV/0!
Cat	C	2	0.298781	0.0572691	0.00719954	0.0081813	0.0101448	0.0081813	0.0163626	0.225477	0	0	0	0.108648	0.0245439
Cleo	C	2	0.0356918	0.0209952	0	0	0.00461894	0.0104976	0.0314928	0.440689	0.147806	0.0209952	0	0.119253	0.0209952
Lily	C	2	0.0923535	0.0993049	0	0	0.0572139	0.0621891	0	0.502564	0.0529495	0.00888415	0	0.0571003	0.0744786
Oliver	C	2	0	0	0	0	0	0	0	0.876147	0	0	0	0	0
Bess	C	2	0.596141	0.0163506	0	0	0	0	0	#DIV/0!	0	0	0	0	0
Charlie	C	2	#DIV/0!	#DIV/0!	#DIV/0!	#DIV/0!	#DIV/0!	#DIV/0!	#DIV/0!	#DIV/0!	#DIV/0!	#DIV/0!	#DIV/0!	#DIV/0!	#DIV/0!
Bonnie	C	2	#DIV/0!	#DIV/0!	#DIV/0!	#DIV/0!	#DIV/0!	#DIV/0!	#DIV/0!	#DIV/0!	#DIV/0!	#DIV/0!	#DIV/0!	#DIV/0!	#DIV/0!
Ozz	C	2	#DIV/0!	#DIV/0!	#DIV/0!	#DIV/0!	#DIV/0!	#DIV/0!	#DIV/0!	#DIV/0!	#DIV/0!	#DIV/0!	#DIV/0!	#DIV/0!	#DIV/0!
Archie	C	2	0.0497512	0.0621891	0	0	0	0	0	0.680851	0	0	0	0	0
Sammy	C	2	0.0528199	0.025558	0.0166979	0.00851934	0	0	0	0.0265803	0.680695	0.0340774	0.00851934	0.0204464	0.0170387
Blackberry	C	2	#DIV/0!	#DIV/0!	#DIV/0!	#DIV/0!	#DIV/0!	#DIV/0!	#DIV/0!	#DIV/0!	#DIV/0!	#DIV/0!	#DIV/0!	#DIV/0!	#DIV/0!
Thistle	C	2	0.292667	0.0333333	0	0	0	0	0	0	0	0	0	0	0
Maisie	C	2	0.0588785	0.0233645	0	0	0.00462321	0.011558	0	0.119488	0.361535	0.011558	0.0462321	0.0799065	0.0233645
Nelson	C	2	0.0684597	0.0232856	0	0	0	0	0	#DIV/0!	0	0	0	0.0642683	0.0349284
Delilah	C	2	0.207528	0.07495	0	0	0.00732845	0.00832778	0	0.0589607	0	0	0	0.0612925	0.0416389
Gobby	C	2	0.0512309	0.0083167	0	0	0	0	0	0	0.0735196	0.0166334	0	0.110446	0.0415835
Pie	C	2	0.027027	0.0168919	0	0	0.307589	0.0334336	0	0.36008	0	0	0.00835841	0.00236486	0.00844595

## Sheet: NO test
Cat Name	Treatment	Group	NOD	AOD	AFOD	GTOD	GTED	GTDD	TUD	SOD	ROD	TOD	ChOD	SGD	PuD		NOF	AOF	AFOF	GTOF	GTEF	GTDF	TUF	SOF	ROF	TOF	ChOF	BOF	HBF	SGF	SSRGF	LLF	HSF	YF	STF	MF	PuF	ETOF
Rumple	AF	1	7.04	54.07	118.96	14.04	5.16	11.31	0	5.8	0	0	0	0	0		1	3	2	8	2	5	0	2	0	0	0	0	0	0	0	2	0	0	0	0	0	1
Mungojerrie	AF	1	0	0	180.19	12.52	0.44	33	0	0	0	0	0	0	0		0	0	1	5	1	4	0	0	0	0	0	0	0	0	0	2	1	0	0	0	0	0
Teaser	AF	1	11.24	46.26	122.52	7.44	3.72	3.4	3.68	2.6	0	0.6	0	13.72	0		2	4	2	2	2	2	1	1	0	1	0	0	0	2	1	3	1	0	0	0	0	1
Katinka	AF	1	5.92	173.25	0.92	12.56	2.96	50.64	0.48	4	0	0	0	47.96	0		1	2	1	7	2	13	1	1	0	0	0	0	0	4	2	0	0	0	2	0	0	1
George	AF	1	12.12	3.48	164.41	6.32	2.08	2.76	0	4.08	0	0	0	21.68	25.16		1	2	2	1	1	1	0	1	0	0	0	0	0	2	0	0	0	0	0	0	3	0
Albert	AF	1	0	179.48	0.67	8.4	0.88	46.84	2.96	0	0	0	0	77.76	0		0	1	1	9	2	16	1	0	0	0	0	0	0	9	0	5	0	0	0	0	0	0
Genie	AF	1	10.16	5.68	164.18	8.92	0	1.24	0	4	0.56	0	0	0	0		2	4	3	2	0	1	0	2	1	0	0	0	0	0	0	0	1	0	0	0	0	0
Bella	AF	1	20.4	92.78	67	8.68	6	76.82	2.76	6.2	0	1.96	0	13.28	0		2	4	2	2	5	7	1	3	0	2	0	0	0	3	0	3	0	1	1	9	0	1
Chocolate	AF	1	26.04	2.44	151.5	2.76	2.24	1.84	2.2	1	0	0.44	0	0	0		1	2	2	1	2	2	1	2	0	1	0	0	0	0	1	0	1	0	0	0	0	0
Emi	AF	1	21.36	2.48	156.28	18.24	3.76	0.84	0.76	16.92	0	0	0	69.28	0		1	2	2	3	2	1	1	3	0	0	0	0	0	5	0	3	1	0	0	0	0	0
Scallywag	AF	1	28.52	2.32	149.17	19.72	3.2	7.72	1.52	15.96	0	0.56	0	100.57	0		1	2	2	4	3	2	1	4	0	2	0	0	0	13	0	10	2	0	0	0	0	4
Cozy	AF	1	0	18.12	162.06	0.88	2.92	3.92	39.16	0	0	0	0	133.54	55.32		0	1	2	1	4	1	2	0	0	0	0	0	0	1	0	0	0	0	1	0	2	0
Kai	AF	1	0	2.68	177.39	2.04	11.87	0	0	0	0	0	0	0	0		0	1	2	1	8	0	0	0	0	0	0	0	0	0	0	1	1	0	0	0	0	0
Khushi	AF	1	26.04	4.88	149.17	15.04	9.68	0	7.68	11.8	0	0.6	0	47.81	0		1	3	3	2	8	0	2	5	0	1	0	0	0	4	0	2	0	0	0	0	0	2
Dusty	AF	1	7.76	172.38	0	18.48	7.36	14.88	3	2.16	0	0	0	4.96	0		1	2	0	7	8	2	1	1	0	0	0	0	0	1	0	1	0	0	0	0	0	7
Aleks	AF	1	17.4	2.64	160.1	12.24	40.68	0	2.6	8.6	0	0	0	3.68	0		1	2	2	2	15	0	1	2	0	0	0	0	0	1	0	4	2	0	0	0	0	0
Teddy	AF	1	24.96	64.96	90.14	34.12	6.24	1.64	23.36	12.8	1.52	0	0	0	14.12		3	5	3	7	3	2	5	3	2	0	0	0	0	0	0	1	0	1	0	0	1	4
Muffin	AF	1	106.12	27.24	46.71	46.08	5.16	8.04	3.72	23.6	8.84	40.8	1.92	9.84	0		1	3	3	8	4	4	1	9	3	2	1	3	0	2	0	7	0	0	0	1	0	0
Tilly	AF	1	15.2	74.96	89.91	7.96	0.12	17.6	2.64	4.68	0	0	0	58.56	0		1	4	4	3	1	9	1	1	0	0	0	0	0	6	0	12	1	0	0	0	0	1
Roo	AF	1	0	4.68	175.5	20.36	0	75.02	1.72	0	0	0	0	0	0		0	2	3	6	0	9	1	0	0	0	0	0	0	0	0	2	1	0	3	0	0	1
Zak	C	2	23.04	35	122.1	10.16	3.52	78.5	13.6	4.16	0	0	0	47.48	0		1	5	5	3	2	8	3	1	0	0	0	0	0	2	0	3	1	0	0	10	0	1
Maisie	C	2	38.68	4.48	136.94	13.08	5.08	40	10.44	5.48	0.6	0	0	7.12	0		2	4	3	6	2	6	4	4	1	0	0	0	0	1	0	4	0	1	0	0	0	5
Nelson	C	2	8.92	44.8	126.43	6.44	0	87.65	12.28	1.48	0	0	0	43.2	0		2	5	4	3	0	11	3	1	0	0	0	0	0	4	0	2	0	0	0	4	0	0
Stig	C	2	3.6	37.6	138.87	3.88	0	1.12	15.16	0	0	0	0	58.03	0		1	2	2	2	0	1	3	0	0	0	0	0	0	7	1	4	3	0	3	1	0	0
Delilah	C	2	0	22.16	158.01	2.44	16.97	123.52	2.56	0	0	0	0	5.96	0		0	2	3	3	7	10	1	0	0	0	0	0	0	1	0	1	0	0	0	0	0	0
Gobby	C	2	0.84	42.04	137.3	2.88	11.96	11.64	0	0	0	0	0	0	0		1	2	2	6	9	4	0	0	0	0	0	0	0	0	0	6	1	3	0	0	0	0
Cat	C	2	4.92	47.24	127.97	15.92	1	92.29	47.65	3.8	0	0	0	0	0		1	3	3	4	2	5	4	1	0	0	0	0	0	0	0	3	0	1	4	0	0	1
Beau	C	2	0	45.28	134.89	1.68	4.68	19.24	6.76	0	0	0	0	8.84	0		0	1	2	2	3	4	2	0	0	0	0	0	0	1	1	1	0	0	0	0	0	0
Bonnie	C	2	46.68	3.12	130.37	3.52	3.68	2.68	1.91	2.16	0	0.32	0	14.12	0		1	2	2	1	4	1	1	2	0	1	0	0	0	1	0	11	0	0	0	0	0	0
Ozz	C	2	7.96	153.14	18.92	7.16	18.64	12.34	5.36	0	0	0	0	59.84	0		1	3	2	5	7	5	1	0	0	0	0	0	0	7	1	15	0	1	0	0	0	2
Oliver	C	2	111.44	29.16	39.05	8.96	2.16	18.4	0	2.36	0	0	0	109.04	0		2	3	2	4	1	5	0	1	0	0	0	0	0	5	0	8	1	0	0	0	0	0
Lily	C	2	0.6	13.76	165.78	2.6	3.96	3.92	6.8	0	0	0	0	53.58	0		1	5	5	4	3	1	2	0	0	0	0	0	0	3	0	0	2	0	0	0	0	2
Cleo	C	2	1.96	108.14	69.96	8.08	3.37	57.02	6.08	2.44	0	0	0	15.72	0		1	7	5	3	5	8	5	2	0	0	0	0	0	3	0	1	1	0	0	13	0	0
George	C	2	8.72	3.44	168.02	5.8	3.36	20.16	0	3.08	0.24	0	0	8.36	0		1	2	2	2	2	1	0	1	1	0	0	0	0	2	0	6	1	0	0	0	0	0
Archie	C	2	0.72	2.44	176.94	0.32	4.48	0	17.28	0	0	0	0	75.2	0		1	2	2	1	4	0	4	0	0	0	0	0	0	6	0	21	1	0	0	0	0	0
Orlando	C	2	33.44	55.2	91.52	8.36	0	105.08	3.36	2.72	0	0	0	11.92	0		2	4	2	5	0	9	1	3	0	0	0	0	0	1	1	3	0	0	0	0	0	2
Bess	C	2	82.6	19.2	78.33	25.44	1.72	48.12	6.88	7.4	0	2.92	0	42.84	0		2	4	3	8	2	6	3	5	0	2	0	0	0	3	0	9	0	0	0	0	0	3
Charlie	C	2	136.2	43.96	0	7.92	2.8	21.8	0	2.52	0	0	0	122.44	0		3	3	0	8	3	7	0	2	0	0	0	0	0	13	0	5	0	2	0	0	0	3
Thistle	C	2	0	179.08	1	7.44	18.88	7.88	9	0	0	0	0	23.56	0		0	1	1	4	9	5	1	0	0	0	0	0	0	3	0	11	0	0	0	0	0	0
Blackberry	C	2	0	3.2	176.95	0.32	1.76	0	3.4	0	0	0	0	9.4	0		0	1	2	1	1	0	1	0	0	0	0	0	0	2	1	0	0	0	0	0	0	0
		Group	NOD	AOD	AFOD	GTOD	GTED	GTDD	TUD	SOD	ROD	TOD	ChOD	SGD	PuD	Group	NOF	AOF	AFOF	GTOF	GTEF	GTDF	TUF	SOF	ROF	TOF	ChOF	BOF	HBF	SGF	SSRGF	LLF	HSF	YF	STF	MF	PuF	ETOF	Group
	Mean	AF	17.014	46.739	116.339	13.84	5.7235	17.8755	4.912	6.21	0.546	2.248	0.096	30.132	4.73	AF	1	2.45	2.1	4.05	3.65	4.05	1.05	2	0.3	0.45	0.05	0.15	0	2.65	0.2	2.9	0.6	0.1	0.35	0.5	0.3	1.15	AF
		C	25.516	44.622	109.967	7.12	5.401	37.568	8.426	1.88	0.042	0.162	0	35.8325	0	C	1.15	3.05	2.6	3.75	3.3	4.85	1.95	1.15	0.1	0.15	0	0	0	3.25	0.25	5.7	0.55	0.4	0.35	1.4	0	0.95	C
		Group	NOD	AOD	AFOD	GTOD	GTED	GTDD	TUD	SOD	ROD	TOD	ChOD	SGD	PuD	Group	NOF	AOF	AFOF	GTOF	GTEF	GTDF	TUF	SOF	ROF	TOF	ChOF	BOF	HBF	SGF	SSRGF	LLF	HSF	YF	STF	MF	PuF	ETOF	Group
	SE	AF	5.04777	13.5051	13.5872	2.35508	1.92515	5.4342	2.08148	1.46525	0.432456	1.9803	0.0935692	8.60518	2.93481	AF	0.173205	0.278164	0.198746	0.606115	0.794591	0.986091	0.239531	0.474342	0.174642	0.165454	0.048734	0.146202	0	0.752579	0.114018	0.727668	0.148324	0.067082	0.17713	0.438748	0.174642	0.401715	AF
		C	8.71157	10.6096	12.4582	1.29659	1.32581	8.59724	2.3145	0.467607	0.030916	0.142337	0	7.7618	0	C	0.17713	0.349821	0.286356	0.457575	0.608687	0.735782	0.3426	0.318394	0.067082	0.106654	0	0	0	0.681451	0.0968246	1.18975	0.179931	0.178885	0.237434	0.785493	0	0.31205	C

## Sheet: sudden noise test
Cat name	Treatment	Group	NFD	HTSD	ESD	NFF	HTSF	ETSF	ENTSF	ESF	LLF	NFL	HTSL	square root NFD
Rumple	AF	1	1.73	1.85	49.24	2	2	4	0	5	0	16.04	16.08	1.31529	1.36015	7.01712	1.41421	1.41421	2	0	2.23607	0	4.005	4.00999
Dylan	AF	1	7	4.84	48.09	3	2	2	1	6	1	12.4	12.08	2.64575	2.2	6.9347	1.73205	1.41421	1.41421	1	2.44949	1	3.52136	3.47563
Katinka	AF	1	8.08	4.16	44.76	2	2	3	2	6	3	0.8	0.56	2.84253	2.03961	6.69029	1.41421	1.41421	1.73205	1.41421	2.44949	1.73205	0.894427	0.748331
George	AF	1	4.76	0	44.54	1	0	1	1	3	0	0.48	50	2.18174	0	6.67383	1	0	1	1	1.73205	0	0.69282	7.07107
Gus	AF	1	12.52	3.28	45.96	5	2	3	1	12	4	1.04	1.12	3.53836	1.81108	6.77938	2.23607	1.41421	1.73205	1	3.4641	2	1.0198	1.0583
Jaz	AF	1	4.24	1.92	45.54	2	1	1	0	3	1	9.16	9.16	2.05913	1.38564	6.74833	1.41421	1	1	0	1.73205	1	3.02655	3.02655
Genie	AF	1	6.48	4.44	6.81	3	2	2	0	4	2	1.24	1.12	2.54558	2.10713	2.6096	1.73205	1.41421	1.41421	0	2	1.41421	1.11355	1.0583
Bella	AF	1	0:00:47.871000	0:00:01	0:00:09.120000	2	1	1	0	2	0	0.76	0.48	0.0235385	0.00340207	0.010274	1.41421	1	1	0	1.41421	0	0.87178	0.69282
Chocolate	AF	1	32.8	4.96	33.12	4	2	2	1	9	2	0.8	0.6	5.72713	2.22711	5.755	2	1.41421	1.41421	1	3	1.41421	0.894427	0.774597
Emi	AF	1	0	0	50	0	0	0	0	1	0	50	50	0	0	7.07107	0	0	0	0	1	0	7.07107	7.07107
Scallywag	AF	1	6.68	5.04	48.52	2	1	1	0	3	3	15.4	42.72	2.58457	2.24499	6.96563	1.41421	1	1	0	1.73205	1.73205	3.92428	6.53605
Cozy	AF	1	1.76	0.84	48.65	1	1	1	0	2	1	27.64	28.2	1.32665	0.916515	6.97496	1	1	1	0	1.41421	1	5.25738	5.31037
Kai	AF	1	3.97	2.97	44.17	2	2	4	0	9	2	21.6	22.48	1.99249	1.72337	6.64605	1.41421	1.41421	2	0	3	1.41421	4.64758	4.74131
Aleks	AF	1	13.6	11.84	44.23	2	2	3	0	5	8	0.48	0.2	3.68782	3.44093	6.65056	1.41421	1.41421	1.73205	0	2.23607	2.82843	0.69282	0.447214
Teddy	AF	1	15.28	15.76	40.98	4	4	6	0	11	10	0.52	0.52	3.90896	3.96989	6.40156	2	2	2.44949	0	3.31662	3.16228	0.72111	0.72111
Muffin	AF	1	22.57	15.08	35.04	3	5	2	0	6	6	0.32	0.12	4.75079	3.8833	5.91946	1.73205	2.23607	1.41421	0	2.44949	2.44949	0.565685	0.34641
Tilly	AF	1	1.48	1.88	46.58	1	1	33	0	4	1	0.64	0.16	1.21655	1.37113	6.82495	1	1	5.74456	0	2	1	0.8	0.4
Roo	AF	1	11.64	9.44	47.22	3	3	3	0	6	2	0.48	0.6	3.41174	3.07246	6.87168	1.73205	1.73205	1.73205	0	2.44949	1.41421	0.69282	0.774597
Maisie	C	2	33.04	4.28	47.51	1	2	1	3	6	6	0.48	0.48	5.74804	2.06882	6.89275	1	1.41421	1	1.73205	2.44949	2.44949	0.69282	0.69282
Nelson	C	2	3.2	3.4	44.01	1	1	2	0	3	5	20.24	20.08	1.78885	1.84391	6.634	1	1	1.41421	0	1.73205	2.23607	4.49889	4.48107
Stig	C	2	3.08	4.24	46.74	1	1	2	1	5	2	2.04	0.88	1.75499	2.05913	6.83667	1	1	1.41421	1	2.23607	1.41421	1.42829	0.938083
Delilah	C	2	7.28	1.84	44.1	2	1	3	2	8	2	1.4	1.4	2.69815	1.35647	6.64078	1.41421	1	1.73205	1.41421	2.82843	1.41421	1.18322	1.18322
Gobby	C	2	9.32	8.12	46.12	3	4	4	2	9	5	0.8	0.76	3.05287	2.84956	6.79117	1.73205	2	2	1.41421	3	2.23607	0.894427	0.87178
Cat	C	2	12.4	11.96	42.3	4	3	4	0	8	13	0.8	0.96	3.52136	3.45832	6.50385	2	1.73205	2	0	2.82843	3.60555	0.894427	0.979796
Beau	C	2	9.76	7.16	46.36	3	2	3	0	5	10	2.64	2.52	3.1241	2.67582	6.80882	1.73205	1.41421	1.73205	0	2.23607	3.16228	1.62481	1.58745
Bonnie	C	2	15.2	13.6	45.27	2	2	3	0	8	16	0.84	0.8	3.89872	3.68782	6.7283	1.41421	1.41421	1.73205	0	2.82843	4	0.916515	0.894427
Ozz	C	2	14.44	14.32	46.63	4	4	5	0	10	10	0.52	0.4	3.8	3.78418	6.82862	2	2	2.23607	0	3.16228	3.16228	0.72111	0.632456
Oliver	C	2	0	0	50	0	0	0	0	1	0	50	50	0	0	7.07107	0	0	0	0	1	0	7.07107	7.07107
Lily	C	2	4.68	1.88	47.79	3	2	2	2	5	2	0.76	1.16	2.16333	1.37113	6.91303	1.73205	1.41421	1.41421	1.41421	2.23607	1.41421	0.87178	1.07703
Cleo	C	2	2.25	0	49.17	2	0	0	1	3	0	15.92	50	1.5	0	7.01213	1.41421	0	0	1	1.73205	0	3.98999	7.07107
George	C	2	2.8	2.48	48.57	1	1	2	0	4	1	0.64	0.64	1.67332	1.5748	6.96922	1	1	1.41421	0	2	1	0.8	0.8
Sammy	C	2	5.12	4.24	47.01	2	2	4	0	6	2	20.2	20.48	2.26274	2.05913	6.85638	1.41421	1.41421	2	0	2.44949	1.41421	4.49444	4.52548
Orlando	C	2	0	0	49.17	0	0	0	1	4	0	50	50	0	0	7.01213	0	0	0	1	2	0	7.07107	7.07107
Pie	C	2	6.36	0	49.27	2	0	1	1	3	0	3.92	50	2.5219	0	7.01926	1.41421	0	1	1	1.73205	0	1.9799	7.07107
Bess	C	2	1.28	1.04	49.14	1	1	1	1	3	1	0.72	0.72	1.13137	1.0198	7.00999	1	1	1	1	1.73205	1	0.848528	0.848528
Charlie	C	2	5.32	0	47.12	2	0	1	3	6	0	8.24	50	2.30651	0	6.8644	1.41421	0	1	1.73205	2.44949	0	2.87054	7.07107
Mischka	C	2	8.84	0	44.28	2	0	0	3	5	2	0.64	50	2.97321	0	6.65432	1.41421	0	0	1.73205	2.23607	1.41421	0.8	7.07107
Thistle	C	2	1.04	3.56	48.17	1	1	2	0	3	1	0.16	1.04	1.0198	1.8868	6.94046	1	1	1.41421	0	1.73205	1	0.4	1.0198
	MEAN		Non Feeding D	Head Towards Speaker D	Ears Stationary D		Non Feeding F	Head Towards Speaker F	Ears towards speaker F	Ears NOT towards speaker F	Ears stationary F	Lip licking F		Non Feeding L	Head towards Speaker L
		Already have a Fence	8.58836	4.90556	40.1917	Already have a Fence	2.33333	1.83333	4	0.333333	5.38889	2.55556	Already have a fence	8.87778	13.1222
		Control	7.2705	4.106	46.9365	Control	1.85	1.35	2	1	5.25	3.9	Control	9.048	17.616
	SE	Group	NFD	HTSD	ESD	NFF	HTSF	ETSF	ENTSF	ESF	LLF	NFL	HTSL
		1	1.95143	1.12943	3.24524	0.283279	0.28599	1.69057	0.136083	0.716382	0.648941	3.06811	4.12709
		2	1.6532	1.00715	0.458318	0.24774	0.27636	0.331662	0.244949	0.519013	1.03658	3.36697	4.90692

## Sheet: owner questionnaire
cat name	Treatment	Group	anx	outgo	appet	obj	person	changes	quiet		LLHT	LLHW	HISST	HISSW	SCROT	SCROW	SCRPT	SCRPW	FCT	FCW	LLT	LLW	SSRGT	SSRGW	HST	HSW	STT	STW	TET	TEW	ITT	ITW	SIHT	SIHW	SICT	SICW	PIHT	PIHW	PIOT	PIOW
nom	AF	1	mesure	mesure	mesure	mesure	mesure	mesure	mesure		mesure	mesure	mesure	mesure	mesure	mesure	mesure	mesure	mesure	mesure	mesure	mesure	mesure	mesure	mesure	mesure	mesure	mesure	mesure	mesure	mesure	mesure	mesure	mesure	mesure	mesure	mesure	mesure	mesure	mesure
Aleks	AF	1	1.2	7.5	5.5	0.6	0.7	6.7	3		0	0	0	0	7.6	6.7	1.1	1.4	0	0	1.5	1.6	4.8	4.9	1.2	1	6.2	6.8	6.9	7.1	0.5	0	7.4	7.4	0	0	9	9	8.1	8.5
Teddy	AF	1	4.5	4.4	4.3	4.9	5.1	4.6	6.8		0	0	0.4	0.4	9	9	0	0	1.7	1.1	0.8	0.7	1.8	1.8	0	0	0.7	0.6	0.2	0.6	0	0	9	9	8.2	8.1	9	9	6.8	6.9
Muffin	AF	1	4.5	3.3	4.8	2.4	4.4	6.7	6.8		0	0	7.6	5.3	9	9	0	0	7.6	6	6.5	6.6	9	9	0	0	0	0	0.4	0.3	0	0	9	9	7.4	7.3	7.5	7.4	7.8	7.9
Roo	AF	1	1.2	5.1	8	1.7	3.2	4.6	6.8		1.1	0.4	0.7	0.7	9	9	0	0	1.1	1.1	0.7	0.5	4.3	4.5	0.6	0.7	0.4	0.5	4.8	5.2	0.5	0.4	9	9	0.4	0.5	9	9	8.8	8.7
Tilly	AF	1	1.7	7.7	4.8	1.6	2.5	8.5	6.8		4.9	5.1	2.2	2.5	9	9	0.4	0.3	0	0	1.5	1.5	4.2	4.5	0	0	0.2	0	2.2	2.2	0.9	0	9	9	0.1	0.1	9	9	7.4	7.2
Dillon	AF	1	2.6	6.9	9	0	0.6	8	4.6		0	0	1.3	0	7.3	7.3	0	0	0	0	0	0	0	0	0	0	1.2	0	1.1	0	4.8	4.7	9	9	4.8	6.5	0.7	0.3	1.9	0.6
George	AF	1	0	4.5	2.1	0	0	7	9		0	0	0.5	0	9	9	0.1	0	0	0	0	0	0.6	0	0	0	0	0	0.5	0	3.4	0	9	9	9	9	6.5	7.1	9	9
Albert	AF	1	0	5.1	9	0	5	9	9		0	0	1	0	5.3	5.7	0	0	1	0	0.2	0.1	0.6	0	0.1	0.2	0	0	0.9	0	0	0	9	9	9	9	1.3	1	9	6.6
Mungojerrie	AF	1	0	6.7	9	3.6	0.7	7.7	9		0	0	0	0	1.1	0.9	0	0	0	0	0	0	0.8	0	0	0	0	0	0	0	3.9	0	9	9	3.8	0.8	0.8	0	0.8	0
Rumple	AF	1	4.5	0.8	9	0.4	7.5	0.8	9		0.4	0	0	0	2.1	0.4	0	0	0.8	0.7	0	0	0	0	0	0	0	0	0.3	0	0	0	9	7.2	7.9	5.2	4.4	1.1	4.2	0
Teaser	AF	1	0	9	9	0.2	1	9	9		0	0	0	0	9	6.4	0	0	1	0.9	0	0	0	0	0	0	0	0	0.3	0	1.5	0	9	9	9	7	7.6	1.9	7.3	4.3
Dusty	AF	1	2.2	7.2	0.8	4.4	1.2	7.3	7		0.5	0.7	0	0	7.5	7.3	0	0	0	0	0	0	1.5	1.4	0	0	0	0	1.5	0.9	0	0	8	8	0	0	6.8	6.8	2.1	2.1
Genie	AF	1	1.6	8.4	8.1	0.7	0.7	8.5	6.7		0	0	9	8.5	9	9	0	0	2.6	2.1	0	0	0	0	0	0	0	0	1.5	0	0	0	9	9	9	9	4.8	0	9	9
Chocolate	AF	1	1.3	9	7.7	0	1.3	9	6.6		0	0	0	0	9	9	0	0	0	0	0	0	0	0	0	0	0	0	0	0	0	0	6.6	6.5	9	9	7	7	6.8	7
Bella	AF	1	1	7.5	7.6	1.1	5.6	6.6	6.6		0	0	7.7	7.9	9	9	0	0	6.1	6.2	0	0	0	0	0	0	0	0	0.9	0	0	0	9	9	7.9	7	9	6.5	0.9	0.9
Khushi	AF	1	0.6	9	4.5	4.5	0	0.7	8.2		1.7	1.4	1.2	0	9	9	0	0	0.9	0	0	0	0.5	0	9	9	2.7	0	5.2	6.3	0	0	9	9	0	0	9	9	9	9
Scallywag	AF	1	0.2	8.6	2.5	0.3	0.4	8.6	3.4		0	0	5.2	1.8	9	9	0	0	3.7	1.7	0	0	1	0	0	0	0.5	0	0	0	1.6	0	9	9	0	0	3.7	3.5	3.6	0
Emi	AF	1	0.3	5.8	5.4	0.4	1.4	7.6	3.8		0.4	0.3	1.3	1.4	0.7	0.8	0	0	0.7	0	0	0	0.6	0	0	0	0	0	0.4	0	0.3	0	8.1	8.3	0	0	8.3	8.3	4.7	0
Cozi	AF	1	1.2	9	9	0.5	0	1	5		0.4	0	0	0	9	9	0	0	0	0	0	0	0	0	0	0	0	0	0.5	0.3	0	0	9	9	9	9	9	9	9	9
Kai	AF	1	0	9	9	0.3	0	0.8	5.1		0	0	0.4	0	9	9	0	0	0	0	0	0	0	0	0	0	0	0	0.4	0.4	0	0	9	9	9	9	9	9	9	9
Gus	AF	1	4.2	4.1	7.5	2.8	2.8	6.1	4.4		0.8	0.1	0.6	0	8.8	8.7	0.3	0.1	4.6	0.7	0.2	0.1	0.1	0.1	0.1	0.1	0.1	0.1	1.4	0.1	0.1	0.1	4.1	4	3.5	3.4	5.7	4.6	4.6	2.7
Jaz	AF	1	1.1	7.4	5.9	1.5	1.3	7.2	4.4		0.6	0	0.4	0	8.3	7.8	0	0	4.6	0	0	0	0	0	0	0	0	0	2.2	0.7	0.8	0	6.9	7	6.2	5.5	5.7	5.8	5.3	5.2
Katinka	AF	1	0.6	8.3	4.3	0.6	0.9	7.8	8.8		0	0	0	0	8.3	8.3	0	0	1	0	0	0	0.8	0	0	0	3.7	1.9	3.3	0.5	0	0	9	9	0	0	6.8	6.7	8.9	9
Blackberry	C1	2	0.9	8.8	9	0	0	9	8.9		1.1	0	1.5	0	0	0	0	0	0	0	0	0	7.6	7.4	0	0	5.7	2.3	0	0	0	0	9	9	1.1	0	4.8	4.6	0	0
Thistle	C1	2	3.4	0.6	9	0.3	4.1	7.4	8.4		0.4	0	2	0.4	7	4.8	0.4	0	0	0	0	0	0.4	0.3	7.8	5.1	0	0	0	0	0	0	8.7	8.8	8.9	9	4	2.4	0	0
Mischka	C1	2	0.6	4.7	4.5	4.5	2.5	8.1	7.4		0	0	0	0	9	9	0	0	0	0	0	0	7.8	6.9	0	0	0	0	2.1	0	0	0	9	9	0	0	6.7	5.2	1.3	0
Cat	C1	2	1.5	7.2	8.4	0.6	0.6	6.3	7.5		0	0	0.5	0	6.6	6.6	0	0	4.1	1.5	3.4	1.8	3.8	3.7	0.1	0.2	5.6	6	0.1	0.2	0	0	9	9	0	0	6.4	6.7	6.4	7.5
Delilah	C1	2	0.4	6.4	5.5	4.3	1.7	4	5.2		0.4	0	0.7	0	7.8	7.9	0	0	0	0	0	0	1.8	1.9	1.3	0.4	0.5	0.7	1.1	0.9	0	0	9	9	0	0	7.4	5.7	6.7	5.1
Gobby	C1	2	7.2	0.9	7.4	1.2	6.1	7.5	6.2		0.4	0.6	6.8	6.9	5.3	5.2	0	0	1.3	0	0	0	1.4	0.2	0.7	0.2	2.9	2.7	0.4	0.1	0.4	0	6.2	6.9	0	0	2.8	0	2.6	1.1
Bonnie	C1	2	2.1	7.2	8.2	2.2	1.6	7.1	7.3		0	0	0.7	0	7.5	7.2	0.1	0.1	1.6	0	0.1	0.1	0.1	0.1	0	0	0.8	0	1.2	0	0	0	9	9	7.3	6.4	8.9	8.9	7.4	5.3
Beau	C1	2	1.4	7.2	8.3	2.3	2.9	6.3	7.3		0	0	0	0	3	0	0	3.2	0	0	0.1	0	2.3	0	0	0	0	0	2.8	0	0	0	9	9	2.3	1.8	9	9	5.3	3.4
Ozz	C1	2	6.8	4.4	8.4	6.2	6.3	6.4	7.3		0.2	0.2	7.3	5.5	5.8	4.2	5.6	4.1	3.8	2	0	0	0	0	0	0	0	0	1.1	0	0	0	8.6	8.4	5.7	3.5	6.9	6.5	7.3	5.9
Orlando	C1	2	0.4	7.5	8.5	1.8	0.7	8.4	7.7		0	0	1.3	0	2	0	0	0	0	0	2.1	0	2.4	2.2	0.9	0	0	0	0.9	0	0	0	9	9	0	0	9	8.5	8.2	6.9
Bess	C1	2	7.2	1.7	8.9	1.1	3.8	6.4	6.7		2.1	0	0	0	7.2	7.3	2.2	0	0	0	0	0	5.9	4.9	6.1	6.2	0.6	0.4	1.3	0	0	0	9	9	0	0	6.1	6	8.9	8.9
Charlie	C1	2	0.6	9	9	1	0.6	8.1	6.5		0.8	0	0.8	0	8.3	8.2	4.3	3.8	3.6	2.7	1.5	0.5	4.2	4.1	4	4	2.5	1.6	1	0	0	0	8.9	8.9	0	0	9	9	8.9	8.9
Stig	C1	2	0	7.6	4.4	1.3	0.1	7.8	6.7		0	2.3	0	0			0	0	0	0	0	0	4.5	4.2	0	0	4.1	3.8	0	0	0	0	7	7	0	0	1.3	1.3	1.2	1
Pie	C1	2	2	6.4	8.5	0.6	5.5	8.5	0		3.2	3	1.9	6.8	5.4	5.6	3.2	2.9	0.5	0.6	0	0	0.7	0.7	6.7	6.8	6.6	6.6	1.6	1.6	0	0	9	9	0.1	0	9	9	7	7.5
Sammy	C1	2	1.5	7.3	9	0.1	0.7	7.6	5.7		0	0	1.7	1.6	8.3	6.2	0.9	0.8	0.1	0	0	0	2	0.8	0	0	1.4	1.3	0.8	0	1.6	0	9	9	0	0	1.4	0.1	2.2	0.8
Archie	C1	2	6	4.2	8.3	0	3.3	3.4	3.7		1.4	0	1.4	0	9	9	6.8	3.7	0	0	0	0	1.8	0	0	0	0	0	0	0	0	0	3.8	3.7	0	0	6	4.3	8.9	8.9
George	C1	2	0.5	6.9	7.2	0.3	0.1	8	3.7		0	0	0	0	7.2	7.2	0	0	1.3	7.3	0	0	0.8	0.7	0	0	0	0	0	0	0	0	9	9	0	0	3.8	1	9	9
Nelson	C1	2	0	9	9	0	0	9	2		0	0	4.5	4.5	3	3	0	0	0	0	2.2	2.2	6	6.4	0.8	0.8	2.7	2.6	2	1.9	4.1	4.2	9	9	9	9	9	9	8.5	8.4
Maisy	C1	2	2.3	5.4	6.9	0	1.4	9	4.3		1	0	0	0	9	9	0.1	0	0	0	0	0	7	7	0	0	0	0	2.3	2.1	0	0	9	9	9	9	9	9	0.8	0.6
Cleo	C1	2	5.9	2.1	9	0	6.5	9	6.4		1	0	0	0	9	9	0	0	0	0	0.8	0	2.9	0.5	0	0	1.7	0	1.7	1.6	0	0	9	9	4.6	0	2.5	0	3.8	1
Oliver	C1	2	1.1	9	8.9	0	0.8	0.8	6.4		0	0	6.6	6.8	9	9	0	0	0.6	0.5	0	0	0	0	0	0	0	0	1.3	1.3	2	0	3.2	3	2.8	2.5	4.5	0	2.2	0
Lily	C1	2	0.4	8	9	0	0.5	9	6.4		0	0	4.2	4	7.2	7.1	0	0	7.6	7.7	0	0	1.5	1	0.4	0	0	0	2.1	2	0	0	7.3	7.2	4.9	0	2.6	0	2.8	2.7
Zak	C1	2	1.5	7	9	2.3	4	9	6.9		1.5	0	1.2	0	6.4	6.3	0	0	0	0	0	0	0	0	2.3	0	0	0	2.1	0	0	0	9	9	0	0	5.6	7	6.2	2.4
